# Supplementary material for: Reverse Engineering: A Key Component of Systems Biology to Unravel Global Abiotic Stress Cross-Talk
Source: Front Plant Sci. 2012 Dec 31;3:294. doi: 10.3389/fpls.2012.00294 (PMC3533172; doi:10.3389/fpls.2012.00294)
Supplement: Supplementary Table S1 — List of top ranked abiotic stress-induced gene matrix and central hubs of abiotic stress response in shoots and roots of A. thaliana. [file 36508_Sreenivasulu_DataSheet1.XLSX]

## Sheet: Shoots
AGI	Affy ID	Cold	Salt	Osmotic	UV-B	Drought	Wounding	Heat	Oxidative	Genotoxic	AbiS_score	Pathway	Symbol	Description MapMan	TAIR10
Top100 stress regulated genes
AT1G19180	256017_at	20.889	9.72678	16.9793	14.3876	16.5765	19.8213	2.756	5.33104	3.45217	14.3876	not assigned.unknown	JAZ1, TIFY10A	(at1g19180): Symbols: JAZ1, TIFY10A | JAZ1 (JASMONATE-ZIM-DOMAIN PROTEIN 1)	protein binding | chr1:6622094-6623620 FORWARD
AT2G42540	263497_at	16.2456	19.3086	21.3855	10.7592	12.6131	15.2723	5.0695	3.1019	2.04371	12.6131	stress.abiotic.cold	COR15A, COR15	(at2g42540): Symbols: COR15A, COR15 | COR15A (COLD-REGULATED 15A) | chr2:17711037-17712092 REVERSE	A cold-regulated gene whose product is targeted to the chloroplast. Cor15am protects stromal proteins from aggregation under various stress conditions. Constitutive expression increases freezing tolerance in protoplasts in vitro and chloroplasts in vivo. NMR and x-ray diffraction studies suggest that COR15a alters the intrinsic curvature of the inner membrane of chloroplast envelope. Late Embryog…
AT4G02380	255479_at	15.1598	12.9827	23.141	19.4761	5.13268	12.0306	4.58558	9.22264	6.91442	12.0306	development.late embryogenesis abundant	SAG21, AtLEA5	(at4g02380): Symbols: SAG21, AtLEA5 | SAG21 (SENESCENCE-ASSOCIATED GENE 21) | chr4:1046204-1046997 REVERSE	Encodes AtLEA5 (late embryogenesis abundant like protein). Also known as SENESCENCE-ASSOCIATED GENE 21 (SAG21). Has a role on oxidative stress tolerance. mRNA levels are elevated in response to various stresses.
AT3G50970	252102_at	27.3155	23.5497	31.7839	4.01528	11.919	17.095	1.74261	2.54393	0.774797	11.919	stress.abiotic.unspecified	LTI30, XERO2	(at3g50970): Symbols: LTI30, XERO2 | LTI30 (LOW TEMPERATURE-INDUCED 30) | chr3:18940777-18941554 FORWARD	Belongs to the dehydrin protein family, which contains highly conserved stretches of 7-17 residues that are repetitively scattered in their sequences, the K-, S-, Y- and lysine rich segments. LTI29 and LTI30 double overexpressors confer freeze tolerance. Located in membranes. mRNA upregulated by water deprivation and abscisic acid.
AT3G12580	256245_at	11.203	10.6289	15.7188	14.1907	5.63752	7.74618	17.1279	5.85777	3.95802	10.6289	stress.abiotic.heat	HSP70	(at3g12580): Symbols: HSP70 | HSP70 (heat shock protein 70)	ATP binding | chr3:3991261-3993792 REVERSE
AT1G27730	261648_at	27.187	7.6286	23.9213	22.5085	9.74016	13.517	6.83702	7.78453	8.871	9.74016	RNA.regulation of transcription.C2H2 zinc finger family	STZ, ZAT10	(at1g27730): Symbols: STZ, ZAT10 | STZ (salt tolerance zinc finger)	nucleic acid binding / transcription factor/ transcription repressor/ zinc ion binding | chr1:9648141-9649073 REVERSE
AT5G15960 /// AT5G15970	246481_s_at	10.4426	13.2109	14.4585	9.21786	9.31958	12.3692	1.94479	2.83208	1.31202	9.31958	hormone metabolism.abscisic acid.induced-regulated-responsive-activated		MULTIPLE HITS: (at5g15960,at5g15970). at5g15960: Symbols: KIN1 | KIN1 | chr5:5209898-5210727 FORWARD at5g15970: Symbols: KIN2, COR6.6 | KIN2 | chr5:5211911-5212665 FORWARD	cold and ABA inducible protein kin1, possibly functions as an anti-freeze protein. Transcript level of this gene is induced by cold, ABA, dehydration and osmoticum (mannitol). However, protein activity of GUS fused to the promoter of this gene is inhibited by cold treatment, suggesting an inhibition of the protein by increased transcript level.
AT1G05680	263231_at	7.39352	8.51511	12.6582	17.4988	6.64298	9.81181	7.20328	13.7242	9.09439	9.09439	hormone metabolism.salicylic acid.synthesis-degradation		(at1g05680): UDP-glucoronosyl/UDP-glucosyl transferase family protein | chr1:1703092-1704691 REVERSE	Encodes a UDP-glucosyltransferase, UGT74E2, that acts on IBA (indole-3-butyric acid) and affects auxin homeostasis. The transcript and protein levels of this enzyme are strongly induced by H2O2 and may allow integration of ROS (reactive oxygen species) and auxin signaling. This enzyme can also transfer glycosyl groups to several compounds related to the explosive TNT when this synthetic compound …
AT1G17170	262518_at	7.96808	8.84252	7.93665	8.98908	6.6121	10.0939	6.4636	14.3376	11.4895	8.84252	misc.glutathione S transferases	ATGSTU24, GST	(at1g17170): Symbols: ATGSTU24, GST | ATGSTU24 (GLUTATHIONE S-TRANSFERASE TAU 24)	glutathione binding / glutathione transferase | chr1:5869846-5870840 FORWARD
AT5G12030	250351_at	4.14179	8.64318	12.094	10.041	7.46194	7.46439	28.1353	10.447	3.53109	8.64318	stress.abiotic.heat	AT-HSP17.6A, HSP17.6	(at5g12030): Symbols: AT-HSP17.6A, HSP17.6 | AT-HSP17.6A (ARABIDOPSIS THALIANA HEAT SHOCK PROTEIN 17.6A)	unfolded protein binding | chr5:3884107-3884737 REVERSE
AT1G02920 /// AT1G02930	262119_s_at	9.07734	7.33546	22.8574	22.3178	7.12744	13.1921	5.898	8.49892	7.52253	8.49892	misc.glutathione S transferases		MULTIPLE HITS: (at1g02930,at1g02920). at1g02930: Symbols: ATGSTF6, GST1, ERD11, ATGSTF3, GSTF6 | ATGSTF6 (GLUTATHIONE S-TRANSFERASE)	copper ion binding / glutathione binding / glutathione transferase | chr1:661177-662427 REVERSE at1g02920: Symbols: ATGSTF7, GST11, ATGSTF8, GSTF7 | GSTF7
AT1G29395	259789_at	10.687	11.818	13.0746	8.48693	4.96877	9.88629	4.49268	1.94951	3.23363	8.48693	not assigned.no ontology	COR414-TM1	(at1g29395): Symbols: COR414-TM1 | COR414-TM1 | chr1:10288197-10289621 REVERSE	Integral membrane protein in the inner envelope of chloroplasts. Provide freezing tolerance. Expression is induced by short-term cold-treatment, water deprivation, and abscisic acid treatment.
AT1G19020	259479_at	13.3461	2.55334	16.5125	24.4789	5.75868	13.0431	6.00529	8.48611	4.23916	8.48611	not assigned.unknown		(at1g19020): unknown protein | chr1:6568073-6568597 FORWARD
AT4G35770	253161_at	8.96469	6.07457	12.7973	7.81929	10.4133	11.1183	8.45332	8.18185	5.44627	8.45332	development.unspecified	SEN1, ATSEN1, DIN1	(at4g35770): Symbols: SEN1, ATSEN1, DIN1 | SEN1 (SENESCENCE 1) | chr4:16944941-16946192 FORWARD	Senescence-associated gene that is strongly induced by phosphate starvation. Transcripts are differentially regulated at the level of mRNA stability at different times of day. mRNAs are targets of the mRNA degradation pathway mediated by the downstream (DST) instability determinant.
AT4G23600	254232_at	8.29819	14.4742	17.2348	4.7559	15.3286	11.5925	4.75085	3.19927	3.73913	8.29819	amino acid metabolism.synthesis.aromatic aa.phenylalanine and tyrosine	CORI3, JR2	(at4g23600): Symbols: CORI3, JR2 | CORI3 (CORONATINE INDUCED 1)	cystathionine beta-lyase/ transaminase | chr4:12310619-12313212 FORWARD
AT5G13200	250279_at	8.20293	11.2618	18.14	9.39256	7.34295	11.4391	3.33709	2.15231	1.74071	8.20293	hormone metabolism.abscisic acid.induced-regulated-responsive-activated		(at5g13200): GRAM domain-containing protein / ABA-responsive protein-related | chr5:4207004-4208289 FORWARD
AT1G73480	245734_at	13.7867	10.6488	12.4069	3.03181	8.076	5.76955	8.91541	1.67783	1.13899	8.076	not assigned.no ontology		(at1g73480): hydrolase, alpha/beta fold family protein | chr1:27628939-27632806 FORWARD
AT3G01290	259272_at	9.48079	8.06951	6.43472	20.3157	5.30736	10.7546	6.72297	8.20291	7.62761	8.06951	not assigned.no ontology		(at3g01290): band 7 family protein | chr3:88054-89422 REVERSE
AT3G49620	252265_at	3.34796	3.26681	15.5418	16.2494	7.98403	12.7787	2.05883	12.0932	3.75685	7.98403	development.unspecified	DIN11	(at3g49620): Symbols: DIN11 | DIN11 (DARK INDUCIBLE 11)	iron ion binding / oxidoreductase | chr3:18393747-18396816 FORWARD
AT5G52310	248337_at	17.7817	19.2281	21.6176	2.55498	7.97382	12.7816	2.02343	1.56465	0.851082	7.97382	stress.abiotic.cold	COR78, LTI78, RD29A, LTI140	(at5g52310): Symbols: COR78, LTI78, RD29A, LTI140 | LTI78 (LOW-TEMPERATURE-INDUCED 78) | chr5:21240849-21243613 FORWARD	cold regulated gene, the 5pr region of cor78 has cis-acting regulatory elements that can impart cold-regulated gene expression
AT3G46230	252515_at	1.43585	8.19906	11.7497	8.86904	6.16207	6.32374	28.8828	7.96852	2.36143	7.96852	stress.abiotic.heat	ATHSP17.4, HSP17.4	(at3g46230): Symbols: ATHSP17.4, HSP17.4 | ATHSP17.4 | chr3:16984118-16984841 REVERSE	member of the class I small heat-shock protein (sHSP) family, which accounts for the majority of sHSPs in maturing seeds
AT1G72520	260399_at	7.90616	2.32194	8.09864	11.6951	9.27551	11.1878	1.82269	2.41763	1.13092	7.90616	hormone metabolism.jasmonate.synthesis-degradation.lipoxygenase		(at1g72520): lipoxygenase, putative | chr1:27308515-27312754 FORWARD
AT3G44860 /// AT3G44870	246340_s_at	3.38946	8.33626	10.9112	7.90429	10.9751	14.5584	2.47836	3.1681	2.77018	7.90429	hormone metabolism.salicylic acid.synthesis-degradation	FAMT	MULTIPLE HITS: (at3g44860,at3g44870). at3g44860: Symbols: FAMT | FAMT (farnesoic acid carboxyl-O-methyltransferase)	S-adenosylmethionine-dependent methyltransferase/ farnesoic acid O-methyltransferase | chr3:16379633-16381070 FORWARD at3g44870: S-adenosyl-L-methionine:carboxyl methyltransferase family protein | chr3:16382219-16383605 FORWARD
AT3G48360	252367_at	16.8096	13.5752	7.83931	8.95687	7.51554	5.07022	10.7915	2.35328	2.23305	7.83931	protein.degradation.ubiquitin.E3.BTB/POZ Cullin3.BTB/POZ	BT2, ATBT2	(at3g48360): Symbols: BT2, ATBT2 | BT2 (BTB AND TAZ DOMAIN PROTEIN 2)	protein binding / transcription factor/ transcription regulator | chr3:17908192-17910525 REVERSE
AT4G34131 /// AT4G34135	253268_s_at	8.13579	7.24935	9.43995	10.9878	3.17886	6.56181	5.25667	10.4551	7.8309	7.8309	misc.UDP glucosyl and glucoronyl transferases		MULTIPLE HITS: (at4g34131,at4g34135). at4g34131: Symbols: UGT73B3 | UGT73B3 (UDP-glucosyl transferase 73B3)	UDP-glycosyltransferase/ abscisic acid glucosyltransferase/ quercetin 3-O-glucosyltransferase/ transferase, transferring hexosyl groups | chr4:16343057-16344818 REVERSE at4g34135: Symbols: UGT73B2 | UGT73B2 (UDP-GLUCOSYLTRANSFERASE 73B2)
AT4G36988 /// AT4G36990	246214_at	2.07666	7.77452	11.3573	15.3544	5.14969	9.23306	13.9667	2.40291	1.50568	7.77452	stress.abiotic.heat		MULTIPLE HITS: (at4g36988,at4g36990). at4g36988: Symbols: CPuORF49 | CPuORF49 (Conserved peptide upstream open reading frame 49) | chr4:17440177-17442151 FORWARD at4g36990: Symbols: HSF4, HSFB1, AT-HSFB1, ATHSF4 | HSF4 (HEAT SHOCK FACTOR 4)	DNA binding / transcription factor/ transcription repressor | chr4:17440177-17442151 FORWARD
AT1G77450	259705_at	4.84687	11.0197	19.117	7.67112	8.34957	8.90598	1.71226	4.48994	1.91513	7.67112	development.unspecified	anac032	(at1g77450): Symbols: anac032 | anac032 (Arabidopsis NAC domain containing protein 32)	transcription factor | chr1:29099954-29101261 FORWARD
AT4G27410	253872_at	14.4615	18.6587	27.1956	5.07712	11.1648	7.58214	3.1066	4.00183	2.45968	7.58214	development.unspecified	RD26	(at4g27410): Symbols: RD26 | RD26 (RESPONSIVE TO DESICCATION 26)	transcription activator/ transcription factor | chr4:13707900-13709013 REVERSE
AT1G80840	261892_at	16.3963	2.84246	13.8271	19.0424	7.58141	12.4253	2.47586	7.4396	2.8801	7.58141	RNA.regulation of transcription.WRKY domain transcription factor family	WRKY40, ATWRKY40	(at1g80840): Symbols: WRKY40, ATWRKY40 | WRKY40	transcription factor | chr1:30383691-30385499 FORWARD
AT2G43620	260556_at	7.55571	6.97024	20.0232	11.3463	8.82238	13.2779	3.18862	5.35821	7.52447	7.55571	stress.biotic		(at2g43620): chitinase, putative | chr2:18093770-18095025 REVERSE
AT2G42530	263495_at	13.2157	10.1572	8.69523	7.85413	7.54403	5.2978	4.24528	1.33551	2.85204	7.54403	stress.abiotic.cold	COR15B	(at2g42530): Symbols: COR15B | COR15B (COLD REGULATED 15B) | chr2:17709036-17709945 REVERSE
AT5G52750	248327_at	11.1267	4.5857	18.0443	26.0683	5.5642	7.84924	2.6552	4.52068	7.53452	7.53452	not assigned.no ontology		(at5g52750): heavy-metal-associated domain-containing protein | chr5:21384043-21384924 FORWARD
AT5G20230	246099_at	23.8202	2.86827	19.6521	19.3832	6.86646	17.1732	4.89767	7.49622	4.20632	7.49622	misc.plastocyanin-like	ATBCB, BCB	(at5g20230): Symbols: ATBCB, BCB | ATBCB (ARABIDOPSIS BLUE-COPPER-BINDING PROTEIN)	copper ion binding / electron carrier | chr5:6826506-6827629 FORWARD
AT1G73500	245731_at	9.0308	6.94509	15.6564	11.3972	7.45238	7.85153	2.42892	5.13391	5.86026	7.45238	signalling.MAP kinases	ATMKK9, MKK9	(at1g73500): Symbols: ATMKK9, MKK9 | MKK9 (MAP KINASE KINASE 9)	MAP kinase kinase/ kinase/ protein kinase activator | chr1:27639091-27640529 REVERSE
AT4G27657	253859_at	8.54494	7.15052	9.26657	7.62522	7.76089	3.32608	7.41156	0.708389	1.7593	7.41156	not assigned.unknown		(at4g27657): unknown protein | chr4:13813044-13813516 FORWARD
AT4G14365	245329_at	9.63696	2.95931	16.4819	26.0245	7.40278	12.9297	2.30016	5.11888	5.2206	7.40278	cell.organisation		(at4g14365): zinc finger (C3HC4-type RING finger) family protein / ankyrin repeat family protein | chr4:8271464-8273765 REVERSE
AT4G01870	255543_at	9.38108	5.5647	8.3759	7.62259	2.42673	7.38941	5.99322	10.5357	6.65292	7.38941	not assigned.no ontology		(at4g01870): tolB protein-related | chr4:808376-810446 REVERSE
AT1G05340	264580_at	7.36597	13.2125	26.6285	10.5094	3.74189	10.5526	2.18627	3.39718	1.38895	7.36597	not assigned.unknown		(at1g05340): unknown protein | chr1:1558844-1559903 REVERSE
AT5G67300	246987_at	8.69428	8.66638	9.26529	5.24141	7.33046	8.16036	5.11203	2.95803	3.75366	7.33046	RNA.regulation of transcription.MYB domain transcription factor family	ATMYBR1, ATMYB44, MYBR1	(at5g67300): Symbols: ATMYBR1, ATMYB44, MYBR1 | MYBR1 (MYB DOMAIN PROTEIN R1)	DNA binding / transcription factor | chr5:26854022-26856006 FORWARD
AT2G14560	265837_at	9.32176	5.41461	7.51445	12.3181	5.03621	7.74061	7.21803	3.70623	7.30508	7.30508	not assigned.unknown	LURP1	(at2g14560): Symbols: LURP1 | LURP1 (LATE UPREGULATED IN RESPONSE TO HYALOPERONOSPORA PARASITICA) | chr2:6213972-6215901 FORWARD	Encodes LURP1, a member of the LURP cluster (late upregulated in response to Hyaloperonospora parasitica) which exhibits a pronounced upregulation after recognition of the pathogenic oomycte H. parasitica. LURP1 is required for full basal defense to H. parasitica and resistance to this pathogen mediated by the R-proteins RPP4 and RPP5.
AT3G47340	252415_at	13.5642	5.8956	8.32437	7.2549	7.49012	8.93291	5.69684	7.24847	6.06564	7.2549	amino acid metabolism.synthesis.aspartate family.asparagine.asparagine synthetase	ASN1, DIN6, AT-ASN1	(at3g47340): Symbols: ASN1, DIN6, AT-ASN1 | ASN1 (GLUTAMINE-DEPENDENT ASPARAGINE SYNTHASE 1)	asparagine synthase (glutamine-hydrolyzing) | chr3:17437884-17441243 REVERSE
AT2G22500	264000_at	17.0697	6.36247	15.6531	10.8966	7.24826	9.8738	3.04624	3.32155	2.41366	7.24826	transport.metabolite transporters at the mitochondrial membrane	UCP5, ATPUMP5, DIC1	(at2g22500): Symbols: UCP5, ATPUMP5, DIC1 | UCP5 (UNCOUPLING PROTEIN 5)	binding | chr2:9563224-9564751 REVERSE
AT4G19430	254574_at	7.35641	6.40367	14.9413	7.36602	4.47638	6.60059	12.1722	5.24444	7.18937	7.18937	not assigned.unknown		(at4g19430): unknown protein | chr4:10598445-10599151 REVERSE
AT2G29500	266294_at	2.55631	4.23194	6.14404	13.1022	7.16178	10.4666	32.0363	10.0981	3.23391	7.16178	stress.abiotic.heat		(at2g29500): 17.6 kDa class I small heat shock protein (HSP17.6B-CI) | chr2:12633091-12633805 REVERSE
AT4G30270	253666_at	8.65729	9.4131	7.03452	6.29326	7.13476	7.26004	4.94213	5.36849	4.36182	7.03452	cell wall.degradation.mannan-xylose-arabinose-fucose	MERI5B, MERI-5, SEN4	(at4g30270): Symbols: MERI5B, MERI-5, SEN4 | MERI5B (meristem-5)	hydrolase, acting on glycosyl bonds / xyloglucan:xyloglucosyl transferase | chr4:14819192-14820592 REVERSE
AT1G20450	259516_at	19.0579	17.3426	18.851	3.91915	7.02889	9.80742	2.14838	2.08005	1.99516	7.02889	stress.abiotic.unspecified	LTI29, LTI45, ERD10	(at1g20450): Symbols: LTI29, LTI45, ERD10 | ERD10 (EARLY RESPONSIVE TO DEHYDRATION 10)	actin binding | chr1:7088003-7089606 REVERSE
AT3G15210	257053_at	12.4136	7.02018	10.8129	7.38227	8.05058	6.45513	1.28878	3.27398	3.21774	7.02018	hormone metabolism.ethylene.signal transduction	ATERF-4, ERF4, RAP2.5, ATERF4	(at3g15210): Symbols: ATERF-4, ERF4, RAP2.5, ATERF4 | ERF4 (ETHYLENE RESPONSIVE ELEMENT BINDING FACTOR 4)	DNA binding / protein binding / transcription factor/ transcription repressor | chr3:5121422-5122562 FORWARD
AT2G41100	267083_at	7.89978	5.56462	7.61235	17.2131	4.04698	9.34545	5.53524	7.01287	6.57247	7.01287	signalling.calcium	TCH3, ATCAL4	(at2g41100): Symbols: TCH3, ATCAL4 | TCH3 (TOUCH 3)	calcium ion binding | chr2:17138073-17139610 FORWARD
AT1G76650	259879_at	21.2296	1.72717	11.4428	14.1811	7.00192	11.5055	1.68376	2.63047	2.18169	7.00192	signalling.calcium	CML38	(at1g76650): Symbols: CML38 | calcium-binding EF hand family protein | chr1:28766750-28767517 REVERSE
AT2G30360	255872_at	4.32714	7.01165	11.5063	5.34141	7.04965	6.99745	2.15593	2.10173	16.9649	6.99745	protein.postranslational modification	CIPK11, PKS5, SIP4, SNRK3.22	(at2g30360): Symbols: CIPK11, PKS5, SIP4, SNRK3.22 | SIP4 (SOS3-INTERACTING PROTEIN 4)	kinase/ protein kinase | chr2:12936979-12938834 REVERSE
AT2G33380	255795_at	5.44989	20.2448	23.5218	6.95945	15.7526	8.04295	1.07015	1.92868	3.28755	6.95945	signalling.calcium	RD20	(at2g33380): Symbols: RD20 | RD20 (RESPONSIVE TO DESSICATION 20)	calcium ion binding | chr2:14144831-14146471 REVERSE
AT3G24500	258133_at	7.21093	6.94931	11.5982	8.29263	1.84417	4.98668	19.1833	4.85152	2.03191	6.94931	hormone metabolism.ethylene.induced-regulated-responsive-activated	MBF1C, ATMBF1C	(at3g24500): Symbols: MBF1C, ATMBF1C | MBF1C (MULTIPROTEIN BRIDGING FACTOR 1C)	DNA binding / transcription coactivator/ transcription factor | chr3:8918679-8919308 FORWARD
AT1G61340	264758_at	19.4849	4.67247	14.1568	11.9295	8.80549	6.94581	6.23577	2.03998	1.08219	6.94581	development.unspecified		(at1g61340): F-box family protein | chr1:22628265-22630009 FORWARD
AT3G28740	256589_at	6.52235	6.0826	6.50365	6.89902	9.40428	11.9414	3.48945	11.4858	7.04472	6.89902	misc.cytochrome P450	CYP81D1	(at3g28740): Symbols: CYP81D1 | CYP81D1	electron carrier/ heme binding / iron ion binding / monooxygenase/ oxygen binding | chr3:10788698-10790553 REVERSE
AT5G04340	245711_at	19.4675	6.7967	20.8265	12.3552	5.41656	9.33049	6.64109	6.03731	1.95265	6.7967	RNA.regulation of transcription.C2H2 zinc finger family	C2H2, CZF2, ZAT6	(at5g04340): Symbols: C2H2, CZF2, ZAT6 | ZAT6 (ZINC FINGER OF ARABIDOPSIS THALIANA 6)	nucleic acid binding / transcription factor/ zinc ion binding | chr5:1216131-1217106 REVERSE
AT4G29780	253643_at	13.2435	3.34147	7.74918	8.55037	6.77525	8.16706	2.76969	2.00144	1.56662	6.77525	not assigned.unknown		(at4g29780): unknown protein | chr4:14579704-14581700 FORWARD
AT5G52640	248332_at	6.7093	5.66889	8.57141	14.4042	4.61297	8.61541	17.2628	5.7251	4.29551	6.7093	stress.abiotic.heat	HSP81-1, ATHS83, HSP81.1, HSP83, ATHSP90.1	(at5g52640): Symbols: HSP81-1, ATHS83, HSP81.1, HSP83, ATHSP90.1 | ATHSP90.1 (HEAT SHOCK PROTEIN 90.1)	ATP binding / unfolded protein binding | chr5:21352399-21355361 FORWARD
AT5G26270	246888_at	7.03652	5.89525	5.72412	11.1029	6.69778	2.60277	7.51353	8.90647	5.15704	6.69778	not assigned.unknown		(at5g26270): unknown protein | chr5:9206508-9207512 FORWARD
AT5G12020	250296_at	2.46362	6.81236	4.69518	6.67014	4.38568	7.38348	25.0191	9.22525	2.44307	6.67014	stress.abiotic.heat	HSP17.6II	(at5g12020): Symbols: HSP17.6II | HSP17.6II (17.6 KDA CLASS II HEAT SHOCK PROTEIN) | chr5:3882237-3882938 REVERSE
AT1G56600	245627_at	8.28325	19.7229	20.7253	2.86687	6.65237	2.25764	7.86638	0.659219	1.02541	6.65237	minor CHO metabolism.raffinose family.galactinol synthases.known	AtGolS2	(at1g56600): Symbols: AtGolS2 | AtGolS2 (Arabidopsis thaliana galactinol synthase 2)	transferase, transferring glycosyl groups / transferase, transferring hexosyl groups | chr1:21207537-21209596 FORWARD
AT1G02850	262118_at	6.61908	9.78904	9.81073	10.2441	4.58531	7.64487	3.37024	5.12662	6.60948	6.61908	misc.gluco-, galacto- and mannosidases	BGLU11	(at1g02850): Symbols: BGLU11 | BGLU11 (BETA GLUCOSIDASE 11)	catalytic/ cation binding / hydrolase, hydrolyzing O-glycosyl compounds | chr1:630505-633259 FORWARD
AT1G35140	245757_at	11.2114	7.58579	3.82586	6.59904	6.26864	6.82078	9.39462	2.79896	2.65043	6.59904	signalling.in sugar and nutrient physiology	PHI-1, EXL7	(at1g35140): Symbols: PHI-1, EXL7 | PHI-1 (PHOSPHATE-INDUCED 1) | chr1:12851997-12853128 FORWARD	At1g35140 (At1g35140/T32G9_32) mRNA, complete cds
AT5G10695	246018_at	14.9191	2.63166	8.55612	8.77806	4.44874	6.58357	13.2811	4.875	2.88128	6.58357	not assigned.unknown		(at5g10695): unknown protein | chr5:3377663-3378221 FORWARD
AT1G14870 /// AT1G14880	262832_s_at	8.03056	6.51553	14.6841	25.0612	4.92042	12.0837	4.65245	6.10369	6.26761	6.51553	not assigned.no ontology		MULTIPLE HITS: (at1g14870,at1g14880). at1g14870: FUNCTIONS IN: molecular_function unknown	INVOLVED IN: response to oxidative stress
AT3G44990	252607_at	9.70828	4.96387	10.9731	6.49727	7.17033	3.56151	6.44603	2.91781	5.50765	6.44603	cell wall.modification	XTR8, ATXTR8	(at3g44990): Symbols: XTR8, ATXTR8 | XTR8 (XYLOGLUCAN ENDO-TRANSGLYCOSYLASE-RELATED 8)	hydrolase, acting on glycosyl bonds / xyloglucan:xyloglucosyl transferase | chr3:16446975-16448764 REVERSE
AT2G38470	267028_at	11.0971	2.24012	15.6	16.7159	6.76235	5.96138	2.54307	6.3666	4.64173	6.3666	RNA.regulation of transcription.WRKY domain transcription factor family	WRKY33, ATWRKY33	(at2g38470): Symbols: WRKY33, ATWRKY33 | WRKY33	transcription factor | chr2:16108361-16110766 FORWARD
AT2G28400	265276_at	10.403	12.6855	19.96	7.82109	6.36076	5.5549	1.38844	2.27835	1.74547	6.36076	not assigned.unknown		(at2g28400): unknown protein | chr2:12148304-12149052 REVERSE
AT3G28270	256603_at	12.7566	8.70087	11.5924	2.88483	7.81453	3.21098	6.35555	0.818164	2.51334	6.35555	not assigned.no ontology		(at3g28270): FUNCTIONS IN: molecular_function unknown	INVOLVED IN: biological_process unknown
AT4G27280	253915_at	8.41068	5.99648	9.15738	16.3381	6.03249	6.35261	6.37862	5.54613	5.63214	6.35261	signalling.calcium		(at4g27280): calcium-binding EF hand family protein | chr4:13663576-13664240 REVERSE
AT5G24770 /// AT5G24780	245928_s_at	8.1023	6.33711	4.74716	6.35159	12.1695	6.78545	6.23482	2.79364	3.44878	6.33711	development.storage proteins		MULTIPLE HITS: (at5g24770,at5g24780). at5g24770: Symbols: VSP2, ATVSP2 | VSP2 (VEGETATIVE STORAGE PROTEIN 2)	acid phosphatase | chr5:8500476-8502224 REVERSE at5g24780: Symbols: VSP1, ATVSP1 | VSP1 (VEGETATIVE STORAGE PROTEIN 1)
AT4G20860	254447_at	11.8188	4.19707	9.6808	15.5422	6.30325	13.8928	5.97775	3.99817	4.90372	6.30325	misc.nitrilases, *nitrile lyases, berberine bridge enzymes, reticuline oxidases, troponine reductases		(at4g20860): FAD-binding domain-containing protein | chr4:11172622-11174467 FORWARD
AT5G57560	247925_at	10.415	9.57128	10.6749	5.46975	5.38694	6.30233	9.94395	4.95293	5.65829	6.30233	cell wall.modification	TCH4, XTH22	(at5g57560): Symbols: TCH4, XTH22 | TCH4 (Touch 4)	hydrolase, acting on glycosyl bonds / xyloglucan:xyloglucosyl transferase | chr5:23307130-23308282 REVERSE
AT3G30775	257315_at	6.94838	7.21235	5.81646	6.27209	5.35637	8.71426	8.59363	3.31028	4.20635	6.27209	amino acid metabolism.degradation.glutamate family.proline	ERD5, PRODH, AT-POX, ATPOX, ATPDH, PRO1	(at3g30775): Symbols: ERD5, PRODH, AT-POX, ATPOX, ATPDH, PRO1 | ERD5 (EARLY RESPONSIVE TO DEHYDRATION 5)	proline dehydrogenase | chr3:12448636-12451248 REVERSE
AT3G49160	252300_at	10.9624	8.03477	6.26503	7.22123	5.36971	4.6595	8.06821	4.74253	4.85396	6.26503	glycolysis.cytosolic branch.pyruvate kinase (PK)		(at3g49160): pyruvate kinase family protein | chr3:18221994-18224885 REVERSE	Expression of the gene is downregulated in the presence of paraquat, an inducer of photoxidative stress.
AT2G47180	263320_at	7.76406	6.20586	5.53061	2.53113	10.8517	7.42447	15.2198	2.50871	2.98217	6.20586	minor CHO metabolism.raffinose family.galactinol synthases.known	AtGolS1	(at2g47180): Symbols: AtGolS1 | AtGolS1 (Arabidopsis thaliana galactinol synthase 1)	transferase, transferring glycosyl groups / transferase, transferring hexosyl groups | chr2:19368798-19370441 REVERSE
AT1G78070	262164_at	12.2846	9.33207	11.6512	4.47572	6.19925	7.58933	2.11845	0.73853	1.89598	6.19925	not assigned.no ontology		(at1g78070): FUNCTIONS IN: molecular_function unknown	INVOLVED IN: biological_process unknown
AT3G45970	252563_at	19.432	11.2646	8.04021	6.19887	5.29166	5.10658	7.01421	2.78245	3.89035	6.19887	cell wall.modification	ATEXLA1, EXPL1, ATEXPL1, ATHEXP BETA 2.1	(at3g45970): Symbols: ATEXLA1, EXPL1, ATEXPL1, ATHEXP BETA 2.1 | ATEXLA1 (ARABIDOPSIS THALIANA EXPANSIN-LIKE A1) | chr3:16896166-16897308 FORWARD	member of EXPANSIN-LIKE. Naming convention from the Expansin Working Group (Kende et al, 2004. Plant Mol Bio)
AT2G20670	265387_at	10.055	5.52901	6.17093	4.62637	7.09471	6.87595	8.3926	5.29502	3.32907	6.17093	not assigned.unknown		(at2g20670): unknown protein | chr2:8911860-8913534 REVERSE
AT5G59820	247655_at	16.3092	4.26894	7.89014	15.4119	6.0983	6.63259	4.73354	5.77404	2.22871	6.0983	RNA.regulation of transcription.C2H2 zinc finger family	RHL41, ZAT12	(at5g59820): Symbols: RHL41, ZAT12 | RHL41 (RESPONSIVE TO HIGH LIGHT 41)	nucleic acid binding / transcription factor/ zinc ion binding | chr5:24102972-24103787 FORWARD
AT2G40610	255822_at	12.6587	17.734	22.655	9.14151	5.3954	5.62864	6.06585	2.94771	3.98106	6.06585	cell wall.modification	ATEXPA8, EXP8, ATEXP8, ATHEXP ALPHA 1.11	(at2g40610): Symbols: ATEXPA8, EXP8, ATEXP8, ATHEXP ALPHA 1.11 | ATEXPA8 (ARABIDOPSIS THALIANA EXPANSIN A8) | chr2:16948863-16950557 REVERSE	member of Alpha-Expansin Gene Family. Naming convention from the Expansin Working Group (Kende et al, 2004. Plant Mol Bio). Involved in the formation of nematode-induced syncytia in roots of Arabidopsis thaliana.
AT3G60420	251400_at	4.67318	8.18291	13.1927	20.1807	3.61695	7.38753	3.33469	3.99625	6.02847	6.02847	not assigned.unknown		(at3g60420): LOCATED IN: cellular_component unknown	EXPRESSED IN: 17 plant structures
AT1G69490	256300_at	7.17944	7.17071	15.9588	7.08696	5.74601	3.61618	6.02721	3.41233	2.12439	6.02721	development.unspecified	NAP, ANAC029, ATNAP	(at1g69490): Symbols: NAP, ANAC029, ATNAP | NAP (NAC-like, activated by AP3/PI)	transcription factor | chr1:26122139-26123421 FORWARD
AT1G03870	265066_at	6.02289	13.4877	19.1439	4.37702	6.40861	2.27053	6.47194	0.946988	3.72161	6.02289	cell wall.cell wall proteins.AGPs	FLA9	(at1g03870): Symbols: FLA9 | FLA9 (FASCICLIN-LIKE ARABINOOGALACTAN 9) | chr1:982506-983540 REVERSE	fasciclin-like arabinogalactan-protein 9 (Fla9)
AT1G67360	264968_at	8.3984	10.0062	13.1266	6.02189	2.15279	1.35312	13.6857	0.871327	1.14971	6.02189	not assigned.no ontology		(at1g67360): rubber elongation factor (REF) family protein | chr1:25236811-25238216 REVERSE
AT5G19120	249923_at	9.30914	12.2857	7.85448	3.98005	6.00269	4.44626	6.28855	3.87225	2.75204	6.00269	development.storage proteins		(at5g19120): aspartic-type endopeptidase | chr5:6414488-6415907 FORWARD
AT1G29430 /// AT5G27780	259790_s_at	6.97269	9.21517	18.6531	9.68889	5.95087	2.58456	1.57019	1.10704	2.26323	5.95087	hormone metabolism.auxin.induced-regulated-responsive-activated		MULTIPLE HITS: (at1g29430,at5g27780). at1g29430: auxin-responsive family protein | chr1:10302650-10303335 REVERSE at5g27780: auxin-responsive family protein | chr5:9838885-9839313 REVERSE
AT4G20830 /// AT4G20840	254432_at	13.777	3.76782	10.3121	14.619	5.9498	6.23494	2.10511	5.51378	2.83699	5.9498	misc.nitrilases, *nitrile lyases, berberine bridge enzymes, reticuline oxidases, troponine reductases		(at4g20830): FAD-binding domain-containing protein | chr4:11155453-11157806 FORWARD
AT5G64120	247327_at	3.21671	3.54793	9.09235	15.4532	12.0017	14.9149	2.44513	4.68577	5.91029	5.91029	misc.peroxidases		(at5g64120): peroxidase, putative | chr5:25659306-25661002 REVERSE	encodes a cell wall bound peroxidase that is induced by hypo-osmolarity
AT2G05380	263046_at	4.8243	4.15541	8.9791	6.72023	4.82532	6.1932	4.70521	5.88501	6.1909	5.88501	not assigned.no ontology.glycine rich proteins	GRP3S	(at2g05380): Symbols: GRP3S | GRP3S (GLYCINE-RICH PROTEIN 3 SHORT ISOFORM) | chr2:1966816-1968037 FORWARD	glycine-rich protein 3 short isoform (GRP3S) mRNA, complete
AT5G22920	249862_at	9.53761	10.87	5.26256	6.18393	5.86088	4.41293	7.46746	2.88053	2.94979	5.86088	protein.degradation.ubiquitin.E3.RING		(at5g22920): zinc finger (C3HC4-type RING finger) family protein | chr5:7664991-7667265 FORWARD
AT5G44420	249052_at	5.85642	5.06578	9.46244	9.23888	7.65686	8.57515	5.60279	4.87605	3.45241	5.85642	stress.biotic.PR-proteins.plant defensins	PDF1.2, PDF1.2A, LCR77	(at5g44420): Symbols: PDF1.2, PDF1.2A, LCR77 | PDF1.2 | chr5:17907069-17907598 REVERSE	Encodes an ethylene- and jasmonate-responsive plant defensin. mRNA levels are not responsive to salicylic acid treatment
AT5G47220	248794_at	7.32618	2.74934	5.83738	10.4374	5.95888	7.57043	3.37724	4.2079	3.15459	5.83738	hormone metabolism.ethylene.signal transduction	ATERF2, ATERF-2, ERF2	(at5g47220): Symbols: ATERF2, ATERF-2, ERF2 | ERF2 (ETHYLENE RESPONSIVE ELEMENT BINDING FACTOR 2)	DNA binding / transcription activator/ transcription factor | chr5:19171862-19172823 REVERSE
AT3G57260	251625_at	2.99868	5.82075	15.0118	10.7351	7.64865	7.56496	2.4499	3.00548	4.81758	5.82075	misc.beta 1,3 glucan hydrolases.glucan endo-1,3-beta-glucosidase	BGL2, PR2, BG2, PR-2	(at3g57260): Symbols: BGL2, PR2, BG2, PR-2 | BGL2 (BETA-1,3-GLUCANASE 2)	cellulase/ glucan 1,3-beta-glucosidase/ hydrolase, hydrolyzing O-glycosyl compounds | chr3:21188517-21189859 REVERSE
AT5G48570	248657_at	3.29947	5.81887	7.15093	10.2752	4.47924	5.53159	20.5231	6.54493	4.08969	5.81887	cell.cycle.peptidylprolyl isomerase	ROF2, ATFKBP65	(at5g48570): Symbols: ROF2, ATFKBP65 | peptidyl-prolyl cis-trans isomerase, putative / FK506-binding protein, putative | chr5:19690542-19693845 REVERSE
AT2G29460	266267_at	1.98166	5.8093	17.3522	16.5839	5.60952	9.77265	1.64939	6.39168	3.42815	5.8093	misc.glutathione S transferases	ATGSTU4, GST22	(at2g29460): Symbols: ATGSTU4, GST22 | ATGSTU4 (ARABIDOPSIS THALIANA GLUTATHIONE S-TRANSFERASE TAU 4)	glutathione transferase | chr2:12626536-12627678 REVERSE
AT4G15210	245275_at	4.46315	6.14996	6.84389	5.80505	20.3559	14.6912	3.85181	3.53298	3.55417	5.80505	major CHO metabolism.degradation.starch.starch cleavage	ATBETA-AMY, AT-BETA-AMY, RAM1, BMY1, BAM5	(at4g15210): Symbols: ATBETA-AMY, AT-BETA-AMY, RAM1, BMY1, BAM5 | BAM5 (BETA-AMYLASE 5)	beta-amylase | chr4:8666338-8669470 REVERSE
AT1G25560	255742_at	8.21567	2.85952	10.9258	6.41819	3.53183	5.79857	3.44704	5.21723	7.25236	5.79857	RNA.regulation of transcription.AP2/EREBP, APETALA2/Ethylene-responsive element binding protein family	TEM1	(at1g25560): Symbols: TEM1 | TEM1 (TEMPRANILLO 1)	transcription factor | chr1:8981677-8983041 REVERSE
AT3G19680	257076_at	9.87506	6.27292	5.78825	6.40401	4.43198	3.34918	7.23734	1.82593	2.37611	5.78825	not assigned.unknown		(at3g19680): unknown protein | chr3:6840281-6842320 FORWARD
AT2G37130	265471_at	5.78365	6.60288	5.87506	8.73598	5.273	7.33175	3.2303	1.31784	1.69578	5.78365	misc.peroxidases		(at2g37130): peroxidase 21 (PER21) (P21) (PRXR5) | chr2:15597921-15600077 REVERSE
AT2G17040	263584_at	5.77526	1.66391	12.2809	19.7118	8.22108	5.00304	2.4453	2.64011	6.83541	5.77526	development.unspecified	anac036	(at2g17040): Symbols: anac036 | anac036 (Arabidopsis NAC domain containing protein 36)	transcription factor | chr2:7407123-7408270 FORWARD
AGI	Affy ID	Cold	Salt	Osmotic	UV-B	Drought	Wounding	Heat	Oxidative	Genotoxic	AbiS_score	Pathway	Symbol	Description MapMan	TAIR10
Bottom 100 stress unregulated gene sets
AT5G62110	247484_at	0.186949	0.271629	0.075084	0.197383	0.202255	0.280032	0.274929	0.235206	0.30836	0.235206	not assigned.unknown		(at5g62110): DNA binding | chr5:24942169-24946081 REVERSE
---	255158_s_at	0.249183	0.251762	0.220226	0.234713	0.307017	0.273297	0.192889	0.161179	0.208347	0.234713	DNA.unspecified		MULTIPLE HITS: (at3g13250,at4g07800). at3g13250: transposable element gene | chr3:4276747-4281476 REVERSE at4g07800: transposable element gene | chr4:4615180-4617131 FORWARD
AT2G23400	267131_at	0.234121	0.162563	0.419978	0.23367	0.168641	0.235772	0.299025	0.232355	0.332169	0.234121	not assigned.no ontology		(at2g23400): dehydrodolichyl diphosphate synthase, putative / DEDOL-PP synthase, putative | chr2:9963978-9965229 REVERSE
---	260184_s_at	0.220168	0.233171	0.288602	0.165936	0.0901903	0.236357	0.346235	0.287097	0.181816	0.233171	DNA.synthesis/chromatin structure		MULTIPLE HITS: (at1g35950,at2g05084,at5g34950). at1g35950: transposable element gene | chr1:13384661-13385740 FORWARD at2g05084: transposable element gene | chr2:1814327-1815487 REVERSE at5g34950: transposable element gene | chr5:13244557-13245839 REVERSE
AT5G27580	246788_at	0.231393	0.188377	0.295255	0.259485	0.15357	0.277187	0.232924	0.171672	0.319872	0.232924	RNA.regulation of transcription.MADS box transcription factor family	AGL89	(at5g27580): Symbols: AGL89 | AGL89	transcription factor | chr5:9736651-9737322 FORWARD
---	255213_at	0.231254	0.411592	0.471609	0.232583	0.384655	0.185459	0.1906	0.221863	0.268022	0.232583	DNA.synthesis/chromatin structure.retrotransposon/transposase.gypsy-like retrotransposon		(at4g07640): transposable element gene | chr4:4426899-4429920 FORWARD
---	252793_at	0.242762	0.124622	0.182266	0.219343	0.250068	0.231845	0.193123	0.237075	0.282392	0.231845	not assigned.unknown		(at3g42250): transposable element gene | chr3:14403683-14403985 FORWARD		CONTAINS InterPro DOMAIN/s: Cupin, RmlC-type (InterPro:IPR011051), Protein of unknown function DUF861, cupin-3 (InterPro:IPR008579), RmlC-like jelly roll fold (InterPro:IPR014710)	BEST Arabidopsis thaliana protein match is: PTAC18 (PLASTID TRANSCRIPTIONALLY ACTIVE 18) (TAIR:AT2G32180.1)	Has 169 Blast hits to 169 proteins in 46 species: Archae - 0	Bacteria - 71	Metazoa - 0	Fungi - 0	Plants - 81	Viruses - 0	Other Eukaryotes - 17 (source: NCBI BLink). | chr2:13851062-13852080 FORWARD
AT1G64320	257508_at	0.278531	0.211789	0.393917	0.231589	0.212441	0.21273	0.402147	0.200212	0.244444	0.231589	cell.organisation		(at1g64320): myosin heavy chain-related | chr1:23869036-23870548 FORWARD
AT2G34120	256718_at	0.316114	0.231403	0.211071	0.291305	0.138663	0.326634	0.200877	0.411177	0.211984	0.231403	not assigned.unknown		(at2g34120): unknown protein | chr2:14405339-14405551 FORWARD		Encodes a small ubiquitin-like modifier (SUMO) protein that becomes covalently attached to various intracellular protein targets through an isopeptide bond. SUMOylation typically has a post-translational effect on the behavior of the target protein.
AT2G05500	265562_at	0.317216	0.114452	0.245831	0.207106	0.231293	0.259211	0.159251	0.238561	0.147652	0.231293	not assigned.unknown		(at2g05500): unknown protein | chr2:2014368-2015406 REVERSE		putative beta-galactosidase
AT4G20250	254514_at	0.259113	0.139021	0.239869	0.231157	0.111573	0.307742	0.158529	0.180612	0.262013	0.231157	not assigned.unknown		(at4g20250): unknown protein | chr4:10937990-10940528 REVERSE		Kip-related protein (KRP) gene, encodes CDK (cyclin-dependent kinase) inhibitor (CKI). A member of seven KRP genes found in Arabidopsis thaliana. Negative regulator of cell division. Expressed in actively dividing cells.
AT1G68420	259855_at	0.163278	0.412157	0.328782	0.256224	0.173878	0.231012	0.381727	0.191987	0.175538	0.231012	protein.aa activation.asparagine-tRNA ligase		(at1g68420): asparaginyl-tRNA synthetase-related | chr1:25653893-25654156 FORWARD
---	246361_s_at	0.226954	0.293799	0.158967	0.230904	0.298156	0.260834	0.208546	0.166446	0.335638	0.230904	DNA.synthesis/chromatin structure.retrotransposon/transposase.gypsy-like retrotransposon		MULTIPLE HITS: (at1g41115,at1g41600,at1g41660,at1g41630). at1g41115: transposable element gene | chr1:15457545-15460358 FORWARD at1g41600: transposable element gene | chr1:15464485-15467298 FORWARD at1g41660: transposable element gene | chr1:15478365-15481172 FORWARD at1g41630: transposable element gene | chr1:15471424-15474237 FORWARD		member of CYP76C
---	263682_at	0.25201	0.222333	0.257117	0.25012	0.193183	0.230606	0.102027	0.237094	0.108153	0.230606	not assigned.unknown		(at1g26860): transposable element gene | chr1:9304982-9305800 REVERSE		member of CYP76C
---	252597_at	0.230423	0.195456	0.329234	0.295194	0.210103	0.258757	0.144724	0.346594	0.215943	0.230423	not assigned.unknown		no match
AT1G36030	260185_at	0.155166	0.179182	0.173721	0.280628	0.297272	0.230254	0.261146	0.155732	0.262905	0.230254	protein.degradation.ubiquitin.E3.SCF.FBOX		(at1g36030): F-box family protein | chr1:13436586-13436828 FORWARD
---	265631_at	0.29062	0.219357	0.271414	0.230032	0.216246	0.305229	0.178491	0.102122	0.245759	0.230032	DNA.unspecified		(at2g14300): transposable element gene | chr2:6060317-6065238 REVERSE
---	255334_at	0.272494	0.279007	0.212843	0.17882	0.198953	0.516336	0.0959428	0.229258	0.268609	0.229258	DNA.synthesis/chromatin structure		(at4g04420): transposable element gene | chr4:2200351-2203377 REVERSE
---	265600_at	0.244111	0.204965	0.196684	0.255298	0.305664	0.228897	0.226385	0.274364	0.196514	0.228897	DNA.synthesis/chromatin structure.retrotransposon/transposase.CACTA-like transposase		(at2g14230): transposable element gene | chr2:6027499-6029693 REVERSE		putative cytochrome P450
---	252748_at	0.22861	0.258925	0.241036	0.160615	0.227834	0.262277	0.155852	0.170331	0.203678	0.227834	not assigned.unknown		(at3g43330): transposable element gene | chr3:15279347-15281908 FORWARD
---	255201_at	0.234687	0.205798	0.160086	0.227191	0.0975977	0.339291	0.462061	0.127768	0.249529	0.227191	not assigned.unknown		no match		putative cytochrome P450
---	263312_at	0.209474	0.282893	0.207645	0.227014	0.257526	0.106074	0.265645	0.202763	0.296659	0.227014	DNA.unspecified		(at2g10460): transposable element gene | chr2:4027966-4030285 FORWARD
AT1G73290	260091_at	0.280095	0.249434	0.37742	0.292761	0.221902	0.225727	0.169656	0.226713	0.17299	0.226713	protein.degradation.serine protease	scpl5	(at1g73290): Symbols: scpl5 | scpl5 (serine carboxypeptidase-like 5)	serine-type carboxypeptidase | chr1:27556397-27558773 REVERSE	Encodes a 23 kD extrinsic protein that is part of photosystem II and participates in the regulation of oxygen evolution.
AT1G51000	256214_x_at	0.200819	0.237862	0.220811	0.155496	0.225787	0.320422	0.304094	0.226051	0.339859	0.226051	not assigned.unknown		(at1g51000): unknown protein | chr1:18909924-18910282 FORWARD		Has RNA or DNA helicase activity and expressed specifically in tapetum and vascular tissue. First identified member of a new group of the mle helicase group of the DEAH family.
AT5G46950 /// AT5G46960	248823_s_at	0.201005	0.211011	0.406987	0.167392	0.284341	0.517714	0.224873	0.248232	0.193971	0.224873	misc.invertase/pectin methylesterase inhibitor family protein		MULTIPLE HITS: (at5g46960,at5g46950). at5g46960: invertase/pectin methylesterase inhibitor family protein | chr5:19062174-19062780 REVERSE at5g46950: invertase/pectin methylesterase inhibitor family protein | chr5:19059519-19060121 REVERSE
AT2G15040	256346_s_at	0.258821	0.224428	0.214464	0.173481	0.24522	0.221805	0.238253	0.180607	0.235476	0.224428	not assigned.disagreeing hits		MULTIPLE DISAGREEING HITS: (at2g01029,at2g01040,at1g54926,at3g30816). at2g01029: transposable element gene | chr2:28465-38652 FORWARD at2g01040: transposable element gene | chr2:65436-67139 REVERSE at1g54926: transposable element gene | chr1:20476624-20477773 REVERSE at3g30816: transposable element gene | chr3:12511659-12513384 FORWARD
---	265487_at	0.202119	0.0652485	0.224416	0.324102	0.162695	0.284446	0.23399	0.222143	0.245005	0.224416	not assigned.unknown		(at2g15600): transposable element gene | chr2:6805186-6805458 REVERSE
---	265365_at	0.18557	0.255678	0.124131	0.0363474	0.224047	0.231435	0.224407	0.246732	0.231928	0.224407	DNA.synthesis/chromatin structure.retrotransposon/transposase.CACTA-like transposase		(at2g13310): transposable element gene | chr2:5524129-5526270 REVERSE		LOCATED IN: cellular_component unknown	BEST Arabidopsis thaliana protein match is: ATGSL03 (GLUCAN SYNTHASE-LIKE 3)	1,3-beta-glucan synthase/ transferase, transferring glycosyl groups (TAIR:AT2G31960.1)	Has 38 Blast hits to 38 proteins in 5 species: Archae - 0	Bacteria - 0	Metazoa - 0	Fungi - 0	Plants - 38	Viruses - 0	Other Eukaryotes - 0 (source: NCBI BLink). | chr2:13073648-13075396 FORWARD
---	266432_s_at	0.188175	0.224362	1.046	0.204207	0.220801	0.450263	0.249839	0.179188	0.353413	0.224362	DNA.synthesis/chromatin structure.retrotransposon/transposase.copia-like retrotransposon		MULTIPLE HITS: (at1g36035,at2g07080). at1g36035: transposable element gene | chr1:13440076-13445130 FORWARD at2g07080: transposable element gene | chr2:2936239-2938827 FORWARD
---	259988_at	0.22359	0.254861	0.232533	0.186507	0.24311	0.251644	0.21546	0.117533	0.0519467	0.22359	DNA.synthesis/chromatin structure.retrotransposon/transposase.gypsy-like retrotransposon		(at1g41797): transposable element gene | chr1:15560039-15563509 REVERSE
---	263093_at	0.189802	0.224298	0.38689	0.280424	0.295983	0.167	0.162179	0.134329	0.223119	0.223119	DNA.unspecified		(at2g16010): transposable element gene | chr2:6965610-6965999 FORWARD
AT4G13380	254771_at	0.395489	0.220494	0.161799	0.22328	0.222698	0.210929	0.277749	0.27489	0.164556	0.222698	development.unspecified	MEE56	(at4g13380): Symbols: MEE56 | MEE56 (maternal effect embryo arrest 56)	metal ion binding | chr4:7781782-7782553 FORWARD	LOCATED IN: chloroplast stroma, chloroplast	EXPRESSED IN: 23 plant structures	EXPRESSED DURING: 13 growth stages	CONTAINS InterPro DOMAIN/s: Trigger factor, ribosome-binding, bacterial (InterPro:IPR008881)	Has 207 Blast hits to 207 proteins in 55 species: Archae - 0	Bacteria - 110	Metazoa - 0	Fungi - 0	Plants - 22	Viruses - 0	Other Eukaryotes - 75 (source: NCBI BLink). | chr2:13079090-13081362 REVERSE
AT1G32337 /// AT3G46390	252522_at	0.273094	0.297089	0.221742	0.211206	0.178569	0.318573	0.196278	0.243075	0.132015	0.221742	not assigned.unknown		(at3g46390): unknown protein | chr3:17071255-17071683 REVERSE
---	264073_at	0.363685	0.209397	0.55214	0.2212	0.191732	0.333941	0.298824	0.193556	0.196715	0.2212	not assigned.unknown		no match
---	255375_at	0.331674	0.221031	0.155131	0.192885	0.235989	0.240126	0.175259	0.218598	0.231926	0.221031	DNA.synthesis/chromatin structure.retrotransposon/transposase.gypsy-like retrotransposon		(at4g03780): transposable element gene | chr4:1683483-1685576 REVERSE
---	267589_at	0.208136	0.159485	0.249105	0.139939	0.2511	0.365207	0.189376	0.275369	0.220634	0.220634	DNA.synthesis/chromatin structure.retrotransposon/transposase		(at2g42050): transposable element gene | chr2:17546140-17546559 REVERSE
AT1G31630	246578_at	0.27785	0.212027	0.209664	0.263372	0.200319	0.220369	0.194664	0.241477	0.248867	0.220369	RNA.regulation of transcription.MADS box transcription factor family	AGL86	(at1g31630): Symbols: AGL86 | AGL86 (AGAMOUS-LIKE 86)	DNA binding / transcription factor | chr1:11318528-11319547 REVERSE
---	255897_at	0.308646	0.201505	0.222968	0.261555	0.199597	0.219969	0.252785	0.130834	0.158234	0.219969	not assigned.unknown		no match
AT1G43950	259457_at	0.213964	0.205425	0.267478	0.218737	0.30132	0.109303	0.203859	0.265115	0.34187	0.218737	RNA.regulation of transcription.ARF, Auxin Response Factor family	ARF23	(at1g43950): Symbols: ARF23 | ARF23 (AUXIN RESPONSE FACTOR 23)	transcription factor | chr1:16672582-16673952 REVERSE	actin related gene or pseudogene, based on sequence divergence and lack of expression
---	261730_s_at	0.180689	0.152609	0.123249	0.266067	0.21853	0.25758	0.240907	0.276001	0.188528	0.21853	DNA.synthesis/chromatin structure.retrotransposon/transposase.mutator-like transposase		MULTIPLE HITS: (at1g47816,at4g04520). at1g47816: transposable element gene | chr1:17608740-17611427 REVERSE at4g04520: transposable element gene | chr4:2246161-2249105 FORWARD
---	262541_at	0.213036	0.276361	0.217835	0.326886	0.126656	0.209204	0.264398	0.358154	0.148233	0.217835	DNA.unspecified		(at1g34240): transposable element gene | chr1:12470418-12471252 FORWARD
AT1G65110	263139_at	0.347174	0.274215	0.194193	0.177578	0.154904	0.312101	0.220821	0.217806	0.132506	0.217806	protein.degradation.ubiquitin		(at1g65110): ubiquitin carboxyl-terminal hydrolase-related | chr1:24183959-24188330 REVERSE
AT3G60650	251377_at	0.283378	0.19973	0.217969	0.312177	0.178873	0.216891	0.216451	0.0899826	0.242584	0.216891	not assigned.unknown		(at3g60650): unknown protein | chr3:22419951-22420274 FORWARD
AT1G46336	245805_at	0.360712	0.216686	0.190664	0.184223	0.187065	0.269401	0.229363	0.219711	0.158323	0.216686	not assigned.unknown		(at1g46336): unknown protein | chr1:17230411-17230653 REVERSE
AT2G23920	266559_at	0.451037	0.180112	0.494223	0.216327	0.358471	0.328662	0.215608	0.173393	0.198739	0.216327	not assigned.unknown		(at2g23920): unknown protein | chr2:10180998-10181211 FORWARD
---	254941_s_at	0.198171	0.257991	0.361888	0.15017	0.261807	0.216054	0.196997	0.143678	0.30897	0.216054	DNA.synthesis/chromatin structure		MULTIPLE HITS: (at1g30030,at4g10830). at1g30030: transposable element gene | chr1:10531831-10534842 FORWARD at4g10830: transposable element gene | chr4:6650724-6654712 FORWARD
---	255347_at	0.165354	0.111015	0.290882	0.240119	0.365027	0.168133	0.186651	0.235463	0.216032	0.216032	DNA.synthesis/chromatin structure		(at4g03810): transposable element gene | chr4:1751259-1754393 FORWARD
---	251213_at	0.155721	0.142498	0.470746	0.232299	0.115582	0.344709	0.230575	0.160879	0.215218	0.215218	not assigned.unknown		(at3g62490): transposable element gene | chr3:23112500-23114999 REVERSE
---	265745_at	0.454793	0.356124	0.529563	0.215055	0.17593	0.270571	0.126214	0.186486	0.211337	0.215055	not assigned.unknown		(at2g06640): transposable element gene | chr2:2647083-2647769 REVERSE
AT2G13910 /// AT5G02360	251045_s_at	0.143676	0.316794	0.178497	0.214921	0.179396	0.127188	0.285685	0.222336	0.315988	0.214921	not assigned.disagreeing hits		MULTIPLE DISAGREEING HITS: (at2g13910,at5g02360). at2g13910: pseudogene, CHP-rich zinc finger protein, putative | chr2:5837686-5839920 FORWARD at5g02360: DC1 domain-containing protein | chr5:500626-502329 REVERSE		kinase/ protein binding | chr2:14021870-14024398 FORWARD
AT1G02320	259413_at	0.132293	0.224601	0.127249	0.254134	0.253466	0.197613	0.182536	0.375378	0.214374	0.214374	not assigned.unknown		(at1g02320): unknown protein | chr1:461828-461974 FORWARD
---	263309_at	0.220312	0.274514	0.316757	0.191688	0.213906	0.111271	0.198467	0.155372	0.222542	0.213906	DNA.unspecified		(at2g10370): transposable element gene | chr2:3996636-3997650 FORWARD
---	246771_at	0.18336	0.276216	0.233554	0.110071	0.191727	0.213064	0.236635	0.207647	0.249155	0.213064	not assigned.unknown		no match
AT1G53420	260977_at	0.246268	0.159703	0.100694	0.212901	0.336619	0.220838	0.151728	0.203194	0.259132	0.212901	signalling.receptor kinases.leucine rich repeat VIII-2		(at1g53420): serine/threonine protein kinase-related | chr1:19926626-19931494 REVERSE
AT1G69150 /// AT3G43890	259369_s_at	0.103405	0.33205	0.244856	0.233147	0.196299	0.209525	0.301469	0.100976	0.212417	0.212417	not assigned.no ontology.DC1 domain containing protein		MULTIPLE HITS: (at3g43890,at1g69150). at3g43890: DC1 domain-containing protein | chr3:15741468-15743453 REVERSE at1g69150: DC1 domain-containing protein | chr1:25993659-25995212 REVERSE
AT2G24880	257440_at	0.251446	0.212157	0.201224	0.30983	0.164598	0.100667	0.146789	0.279078	0.29217	0.212157	not assigned.no ontology		(at2g24880): self-incompatibility protein-related | chr2:10590554-10590862 REVERSE
AT2G02660	267243_at	0.210999	0.244242	0.168865	0.243521	0.180848	0.273835	0.174494	0.0836798	0.27298	0.210999	not assigned.unknown		(at2g02660): FUNCTIONS IN: molecular_function unknown	INVOLVED IN: biological_process unknown
---	255119_at	0.304989	0.25226	0.33195	0.21088	0.145754	0.209979	0.127859	0.297896	0.196529	0.21088	protein.degradation.cysteine protease		(at4g08880): transposable element gene | chr4:5685011-5691313 FORWARD		Encodes a zinc finger protein.
---	263342_at	0.299681	0.203732	0.346539	0.210066	0.19326	0.157897	0.235094	0.332989	0.136479	0.210066	DNA.unspecified		(at2g05080): transposable element gene | chr2:1805751-1809975 REVERSE		Encodes a protein disulfide isomerase-like (PDIL) protein, a member of a multigene family within the thioredoxin (TRX) superfamily. Transcript levels for this gene are up-regulated in response to three different chemical inducers of ER stress (dithiothreitol, beta-mercaptoethanol, and tunicamycin). AtIRE1-2 does not appear to be required for this response, but the atbzip60 mutant has a diminished…
AT5G57730	247876_at	0.209712	0.231242	0.156562	0.170481	0.292486	0.493685	0.181011	0.205755	0.431579	0.209712	not assigned.unknown		(at5g57730): unknown protein | chr5:23393382-23393510 REVERSE		Encodes KCS11, a member of the 3-ketoacyl-CoA synthase family involved in the biosynthesis of VLCFA (very long chain fatty acids).
AT5G37960	249597_at	0.209482	0.161531	0.289694	0.141159	0.390645	0.410807	0.180728	0.204422	0.235404	0.209482	not assigned.no ontology		(at5g37960): oxidoreductase-related | chr5:15121438-15121836 FORWARD		Encodes a soluble epoxide hydrolase whose expression is induced by auxin and water stress.
---	252784_at	0.415839	0.306132	0.489247	0.209204	0.205793	0.181751	0.432003	0.198649	0.184619	0.209204	not assigned.unknown		(at3g43040): transposable element gene | chr3:15060571-15061578 FORWARD
AT3G44210	252668_at	0.183763	0.307685	0.347056	0.190573	0.113147	0.192127	0.342442	0.406984	0.20819	0.20819	not assigned.unknown		(at3g44210): unknown protein | chr3:15916270-15917332 FORWARD
---	263967_at	0.188515	0.268502	0.261999	0.134162	0.259845	0.207841	0.231417	0.167248	0.146228	0.207841	DNA.synthesis/chromatin structure.retrotransposon/transposase.CACTA-like transposase		(at2g12990): transposable element gene | chr2:5341984-5342694 REVERSE		Encodes AKT1, a member of the Shaker family inward rectifying potassium channel predominantly expressed in predominantly in root hairs and root endodermis. This family includes five groups based on phylogenetic analysis (FEBS Letters (2007) 581: 2357): I (inward rectifying channel): AKT1 (AT2G26650), AKT5 (AT4G32500) and SPIK (also known as AKT6, AT2G25600)	II (inward rectifying channel): KAT1 (AT5G46240) and KAT2 (AT4G18290)	III (weakly inward rectifying channel): AKT2 (AT4G22200)	IV (regulatory subunit involved in inwardly rectifying conductance formation): KAT3 (also known as AtKC1, AT4G32650)	V (outward rectifying channel): SKOR (AT3G02850) and GORK (AT5G37500).
AT2G12230	266147_at	0.310368	0.170669	0.195451	0.25844	0.238172	0.277813	0.207333	0.189538	0.0995565	0.207333	Co-factor and vitamine metabolism.folate & vitamine K.folate.methylenetetrahydrofolate dehydrogenase (NADP+ dependent)		(at2g12230): pseudogene, C-1-tetrahydrofolate synthase, blastp match of 91% identity and 2.9e-07 P-value to GP|9843502|emb|CAC03667.1||AL133260 dJ292B18.2 (novel protein similar to methylenetetrahydrofolate dehydrogenase (NADP+ dependent), methenyltetrahydrofolate cyclohydrolase, formyltetrahydrofolate synthetase (MTHFD1) (EC 1.5.1.5, EC 3.5.4.9, EC-TRUNCATED- | chr2:4909261-4909488 FORWARD
---	246643_s_at	0.183212	0.265256	0.35725	0.205662	0.170456	0.184451	0.208094	0.158789	0.223995	0.205662	DNA.synthesis/chromatin structure.retrotransposon/transposase		MULTIPLE HITS: (at2g14770,at3g42730,at1g27780,at3g24390,at1g25886,at4g08880,at1g34740,at4g05280,at4g03300,at1g52020,at5g34990,at5g35643,at2g05560,at5g36860). at2g14770: transposable element gene | chr2:6330142-6334932 FORWARD at3g42730: transposable element gene | chr3:14845236-14851103 FORWARD at1g27780: transposable element gene | chr1:9677043-9682982 FORWARD at3g24390: transposable element gen…
---	246658_at	0.122085	0.242943	0.254214	0.20079	0.204937	0.463094	0.17742	0.139777	0.226818	0.204937	DNA.synthesis/chromatin structure		(at5g35260): transposable element gene | chr5:13504638-13505971 FORWARD		Encodes PID2, a homolog of PID. Simultaneous disruption of PID(AT2G34650) and its 3 closest homologs (PID2/AT2G26700, WAG1/AT1G53700, and WAG2/AT3G14370) abolishes the formation of cotyledons.
AT1G48720	256136_s_at	0.155347	0.232655	0.149815	0.185106	0.182263	0.213447	1.30381	0.220064	0.204667	0.204667	DNA.synthesis/chromatin structure.retrotransposon/transposase.copia-like retrotransposon		MULTIPLE HITS: (at1g48720,at3g59720,at1g11265,at5g13205,at1g21945,at1g58140,at1g48710,at3g61330). at1g48720: unknown protein | chr1:18018148-18018441 FORWARD at3g59720: transposable element gene | chr3:22060005-22063902 FORWARD at1g11265: transposable element gene | chr1:3781235-3785293 FORWARD at5g13205: transposable element gene | chr5:4208521-4212591 REVERSE at1g21945: transposable element gen…		Encodes a member of the cytochrome p450 family that serves as a control point between multiple photoreceptor systems and brassinosteroid signal transduction. Involved in brassinolide metabolism. Mediates response to a variety of light signals including hypocotyl elongation and cotyledon expansion.
---	252696_at	0.167087	0.274953	0.186531	0.202365	0.129065	0.265491	0.347905	0.342414	0.176012	0.202365	DNA.synthesis/chromatin structure.retrotransposon/transposase.CACTA-like transposase		(at3g43650): transposable element gene | chr3:15549783-15551111 REVERSE
AT3G30845	256610_at	0.156786	0.371329	0.196153	0.187516	0.288385	0.146995	0.324445	0.201451	0.32092	0.201451	not assigned.unknown		(at3g30845): unknown protein | chr3:12624437-12624754 REVERSE		EXPRESSED IN: 22 plant structures	EXPRESSED DURING: 13 growth stages	CONTAINS InterPro DOMAIN/s: Methyltransferase FkbM (InterPro:IPR006342)	Has 827 Blast hits to 827 proteins in 145 species: Archae - 22	Bacteria - 329	Metazoa - 0	Fungi - 2	Plants - 28	Viruses - 2	Other Eukaryotes - 444 (source: NCBI BLink). | chr2:11343801-11345402 REVERSE
---	245753_at	0.184619	0.154949	0.204045	0.187944	0.224324	0.244024	0.169546	0.30184	0.200915	0.200915	not assigned.unknown		(at1g35143): transposable element gene | chr1:12855008-12855133 REVERSE		Encodes a plastid heme oxygenase necessary for phytochrome chromophore biosynthesis and for coupling the expression of some nuclear genes to the functional state of the chloroplast.
---	255326_at	0.221221	0.188434	0.198721	0.129524	0.279507	0.264623	0.332119	0.14007	0.189169	0.198721	DNA.synthesis/chromatin structure		(at4g04300): transposable element gene | chr4:2086200-2087758 REVERSE		4 | CYCB1	4 (Cyclin B1	4)	cyclin-dependent protein kinase regulator | chr2:11401329-11403427 FORWARD
AT1G65940	261918_at	0.206407	0.124791	0.292357	0.183097	0.193625	0.314253	0.244913	0.198157	0.184354	0.198157	RNA.regulation of transcription.C2C2(Zn) DOF zinc finger family		(at1g65940): pseudogene, similar to Dof zinc finger protein, blastp match of 61% identity and 1.7e-10 P-value to GP|4996646|dbj|BAA78575.1||AB028132 Dof zinc finger protein {Oryza sativa} | chr1:24543652-24544101 FORWARD
---	252838_at	0.22266	0.278685	0.197233	0.177813	0.243274	0.177772	0.156683	0.261923	0.139629	0.197233	not assigned.unknown		(at3g42090): transposable element gene | chr3:14274222-14274699 FORWARD
---	261706_at	0.235142	0.185352	0.35705	0.121807	0.242306	0.326979	0.194353	0.11922	0.196781	0.196781	not assigned.unknown		(at1g32680): transposable element gene | chr1:11818034-11818279 FORWARD
---	257200_at	0.28323	0.178881	0.378321	0.184665	0.207345	0.241467	0.154258	0.195648	0.176441	0.195648	DNA.synthesis/chromatin structure.retrotransposon/transposase		(at3g23720): transposable element gene | chr3:8537365-8537610 FORWARD
---	246661_at	0.344647	0.234818	0.180899	0.0937021	0.194235	0.192884	0.252999	0.266397	0.100517	0.194235	not assigned.unknown		(at5g35280): transposable element gene | chr5:13509622-13510530 FORWARD
AT2G04830	263671_at	0.191642	0.105098	0.298455	0.122773	0.309433	0.298703	0.231538	0.168384	0.187884	0.191642	protein.degradation.ubiquitin.E3.SCF.FBOX		(at2g04830): F-box family protein | chr2:1695355-1695856 FORWARD		Encodes a plasma membrane-localized ser/thr protein kinase that is a crucial component of host response signaling required to activate the resistance responses to Botrytis and A. brassicicola infection. It is likely a negative regulator of salicylic acid accumulation and basal defense against virulent bacterial pathogens.
---	252809_at	0.320879	0.191127	0.379482	0.185773	0.235954	0.0792871	0.168184	0.22869	0.188926	0.191127	DNA.synthesis/chromatin structure.retrotransposon/transposase		(at3g42430): transposable element gene | chr3:14543380-14544510 FORWARD
---	263339_at	0.233597	0.267089	0.165334	0.16319	0.169611	0.201636	0.143469	0.191121	0.274396	0.191121	DNA.unspecified		(at2g05010): transposable element gene | chr2:1763645-1765840 REVERSE		member of CYP712A
---	266214_at	0.283852	0.154992	0.243612	0.285777	0.231364	0.165482	0.145453	0.0749876	0.187113	0.187113	DNA.synthesis/chromatin structure		(at2g06890): transposable element gene | chr2:2795097-2799273 FORWARD
---	255211_at	0.207305	0.124802	0.153458	0.146902	0.185195	0.311505	0.254253	0.186007	0.159208	0.185195	DNA.synthesis/chromatin structure.retrotransposon/transposase.gypsy-like retrotransposon		(at4g07600): transposable element gene | chr4:4409776-4414629 FORWARD
---	252775_s_at	0.219511	0.158305	0.229475	0.184692	0.155993	0.178833	0.193006	0.223464	0.161897	0.184692	DNA.synthesis/chromatin structure.retrotransposon/transposase.CACTA-like transposase		MULTIPLE HITS: (at3g42930,at5g30545). at3g42930: transposable element gene | chr3:14998007-14999235 REVERSE at5g30545: transposable element gene | chr5:11641770-11643020 REVERSE
---	255335_at	0.182496	0.38281	0.77524	0.180489	0.183172	0.211681	0.183889	0.177851	0.138548	0.183172	DNA.synthesis/chromatin structure.retrotransposon/transposase.CACTA-like transposase		(at4g04430): transposable element gene | chr4:2208776-2210863 REVERSE
---	255361_at	0.177662	0.24906	0.181399	0.118937	0.201901	0.170359	0.34535	0.159179	0.220791	0.181399	not assigned.unknown		(at4g03990): transposable element gene | chr4:1916461-1917816 REVERSE
AT3G19780	257961_at	0.224751	0.130372	0.181587	0.181185	0.230758	0.105969	0.111662	0.213531	0.137282	0.181185	not assigned.unknown		(at3g19780): LOCATED IN: endomembrane system	CONTAINS InterPro DOMAIN/s: Protein of unknown function DUF179 (InterPro:IPR003774), Thioredoxin fold (InterPro:IPR012335), Thioredoxin-like fold (InterPro:IPR012336)
---	248444_at	0.221241	0.212068	0.159205	0.332667	0.179752	0.223304	0.134927	0.169792	0.154301	0.179752	not assigned.unknown		(at5g51320): transposable element gene | chr5:20856069-20856864 REVERSE
---	260836_at	0.0974903	0.306508	0.296012	0.177798	0.158193	0.17797	0.247642	0.209212	0.11733	0.17797	not assigned.unknown		(at1g43660): transposable element gene | chr1:16450360-16450644 FORWARD
---	246362_at	0.0908026	0.155593	0.233358	0.274318	0.231916	0.232694	0.101622	0.176921	0.139426	0.176921	not assigned.unknown		no match
---	266145_at	0.254655	0.292949	0.286586	0.171593	0.15041	0.243673	0.173803	0.162711	0.0792864	0.173803	not assigned.unknown		no match
AT4G27150	253894_at	0.286345	0.158511	0.272189	0.0569104	0.144583	0.293114	0.18778	0.121389	0.171646	0.171646	development.storage proteins		(at4g27150): 2S seed storage protein 2 / 2S albumin storage protein / NWMU2-2S albumin 2 | chr4:13609341-13610075 FORWARD
AT3G06630	258513_at	0.319158	0.139248	0.127694	0.17161	0.294389	0.18298	0.140948	0.121747	0.199198	0.17161	protein.postranslational modification		(at3g06630): protein kinase family protein | chr3:2070388-2073800 REVERSE
---	263302_at	0.168566	0.175465	0.151541	0.175759	0.246814	0.222297	0.122689	0.156869	0.12402	0.168566	not assigned.unknown		no match		Encodes a putative transcriptional regulator that is involved in the vegetative to reproductive phase transition. Expression is regulated by MIR156b. SPL activity nonautonomously inhibits initiation of new leaves at the shoot apical meristem.
AT5G49590	248617_at	0.237147	0.219064	0.188482	0.142507	0.121764	0.167968	0.159295	0.124613	0.222271	0.167968	not assigned.unknown		(at5g49590): unknown protein | chr5:20128736-20129554 FORWARD		Represses photomorphogenesis and induces skotomorphogenesis in the dark. Contains a ring finger zinc-binding motif, a coiled-coil domain, and several WD-40 repeats, similar to G-beta proteins. The C-terminus has homology to TAFII80, a subunit of the TFIID component of the RNA polymerase II of Drosophila. Nuclear localization in the dark and cytoplasmic in the light.
---	257282_at	0.16119	0.208806	0.157151	0.148186	0.185253	0.174669	0.202055	0.16364	0.130051	0.16364	DNA.synthesis/chromatin structure.retrotransposon/transposase.CACTA-like transposase		(at3g29732): transposable element gene | chr3:11565143-11568987 REVERSE
---	265746_at	0.237693	0.194158	0.137797	0.147221	0.219862	0.150843	0.162749	0.105102	0.202339	0.162749	not assigned.unknown		(at2g06630): transposable element gene | chr2:2645688-2646383 REVERSE		LOCATED IN: cellular_component unknown	EXPRESSED IN: 25 plant structures	EXPRESSED DURING: 15 growth stages	CONTAINS InterPro DOMAIN/s: Development and cell death domain (InterPro:IPR013989), Kelch related (InterPro:IPR013089)	BEST Arabidopsis thaliana protein match is: unknown protein (TAIR:AT5G61910.3)	Has 954 Blast hits to 804 proteins in 137 species: Archae - 0	Bacteria - 69	Metazoa - 446	Fungi - 64	Plants - 191	Viruses - 0	Other Eukaryotes - 184 (source: NCBI BLink). | chr2:13959036-13962118 FORWARD
AT4G00160	255705_at	0.443785	0.308022	0.150611	0.199312	0.151963	0.117708	0.183438	0.160618	0.111943	0.160618	protein.degradation.ubiquitin.E3.SCF.FBOX		(at4g00160): F-box family protein | chr4:63410-65479 FORWARD		Member of a diversely expressed predicted peptide family showing sequence similarity to tobacco Rapid Alkalinization Factor (RALF), and is believed to play an essential role in the physiology of Arabidopsis. Consists of a single exon and is characterized by a conserved C-terminal motif and N-terminal signal peptide. This gene is contained within a highly AT-rich repetitive sequence region.
AT1G63070	259684_at	0.0977629	0.154262	0.214623	0.113146	0.310223	0.148519	0.155373	0.13474	0.151858	0.151858	not assigned.no ontology.pentatricopeptide (PPR) repeat-containing protein		(at1g63070): pentatricopeptide (PPR) repeat-containing protein | chr1:23385324-23387167 REVERSE
AT5G39130	249491_at	0.110812	0.139764	0.215219	0.0951462	0.264461	0.187183	0.186258	0.124047	0.150225	0.150225	stress.abiotic.unspecified		(at5g39130): germin-like protein, putative | chr5:15665502-15666444 REVERSE
---	261976_at	0.147212	0.126732	0.130778	0.265337	0.194457	0.120791	0.17173	0.140444	0.162724	0.147212	not assigned.unknown		no match		Encodes Pht1	5, a member of the Pht1 family of phosphate transporters which include: Pht1	1/At5g43350, Pht1	2/At5g43370, Pht1	3/At5g43360, Pht1	4/At2g38940, Pht1	5/At2g32830, Pht1	6/At5g43340, Pht1	7/At3g54700, Pht1	8/At1g20860, Pht1	9/At1g76430 (Plant Journal 2002, 31:341).

## Sheet: Roots
AGI	Affy ID	Cold	Salt	Osmotic	UV-B	Drought	Wounding	Heat	Oxidative	Genotoxic	AbiS_score	Pathway	Symbol	Description MApMAn	TAIR10
Top100 stress regulated genes
AT3G29970	245226_at	13.553	13.3794	7.90295	16.5003	8.7614	12.8056	19.6923	9.09435	7.67218	12.8056	development.unspecified		(at3g29970): germination protein-related | chr3:11745211-11746570 FORWARD
AT5G10040	250464_at	11.5089	17.3875	8.9231	19.7445	8.78229	13.007	24.9143	7.55687	8.14173	11.5089	not assigned.unknown		(at5g10040): unknown protein | chr5:3143723-3144157 FORWARD
AT1G64160	262325_at	4.30822	8.78943	11.119	7.45731	11.5276	11.3139	8.36959	11.025	13.3047	11.025	stress.biotic.PR-proteins		(at1g64160): disease resistance-responsive family protein / dirigent family protein | chr1:23814010-23814839 FORWARD
AT2G29870 /// AT2G34390	267024_s_at	10.5567	14.5185	9.2501	16.4553	8.55541	9.99234	20.9614	4.49279	8.83811	9.99234	transport.Major Intrinsic Proteins.NIP	NIP2	1, NLM4	MULTIPLE HITS: (at2g34390,at2g29870). at2g34390: Symbols: NIP2
AT4G19690	254550_at	9.33611	14.3458	13.7368	9.54595	8.29044	7.62489	16.7569	12.0754	8.81462	9.54595	transport.metal	IRT1	(at4g19690): Symbols: IRT1 | IRT1 (iron-regulated transporter 1)	cadmium ion transmembrane transporter/ copper uptake transmembrane transporter/ iron ion transmembrane transporter/ manganese ion transmembrane transporter/ zinc ion transmembrane transporter | chr4:10707446-10709015 FORWARD
AT2G17850	264846_at	11.282	10.5037	6.4405	13.3688	6.54602	9.46116	17.1955	5.31371	5.6137	9.46116	protein.postranslational modification		(at2g17850): FUNCTIONS IN: molecular_function unknown	INVOLVED IN: aging
AT5G38910	249476_at	8.9617	6.57355	5.88807	10.2095	9.49624	9.45878	9.4444	9.65845	12.6655	9.45878	stress.abiotic.unspecified		(at5g38910): germin-like protein, putative | chr5:15578811-15579584 FORWARD
AT2G29450	266299_at	9.28012	16.3356	12.6916	6.14528	10.518	6.02903	11.7063	2.99972	2.46615	9.28012	misc.glutathione S transferases	ATGSTU5, ATGSTU1, AT103-1A	(at2g29450): Symbols: ATGSTU5, ATGSTU1, AT103-1A | ATGSTU5 (ARABIDOPSIS THALIANA GLUTATHIONE S-TRANSFERASE TAU 5)	glutathione binding / glutathione transferase | chr2:12624586-12625637 REVERSE
AT4G31940	253502_at	13.002	10.5911	9.15385	9.71777	4.20248	4.167	4.95589	10.1165	4.96495	9.15385	misc.cytochrome P450	CYP82C4	(at4g31940): Symbols: CYP82C4 | CYP82C4	electron carrier/ heme binding / iron ion binding / monooxygenase/ oxygen binding | chr4:15451988-15454160 FORWARD
AT2G26560	245038_at	8.82846	15.2906	14.5516	9.36539	5.55177	7.89204	5.54023	5.24678	11.178	8.82846	development.storage proteins	PLP2, PLA IIA, PLA2A	(at2g26560): Symbols: PLP2, PLA IIA, PLA2A | PLA2A (PHOSPHOLIPASE A 2A)	lipase/ nutrient reservoir | chr2:11293769-11295806 REVERSE
AT1G21100	261459_at	3.93099	8.1083	3.2303	11.0573	8.22161	8.14085	10.2533	3.99186	6.37383	8.1083	misc.O-methyl transferases		(at1g21100): O-methyltransferase, putative | chr1:7386839-7388428 REVERSE
AT5G12030	250351_at	11.108	12.1026	13.503	8.08451	4.79038	7.46328	21.6082	3.57373	4.46955	8.08451	stress.abiotic.heat	AT-HSP17.6A, HSP17.6	(at5g12030): Symbols: AT-HSP17.6A, HSP17.6 | AT-HSP17.6A (ARABIDOPSIS THALIANA HEAT SHOCK PROTEIN 17.6A)	unfolded protein binding | chr5:3884107-3884737 REVERSE
AT3G47340	252415_at	7.94735	15.3087	13.6307	4.40305	7.52802	7.70805	8.34634	5.8501	8.59187	7.94735	amino acid metabolism.synthesis.aspartate family.asparagine.asparagine synthetase	ASN1, DIN6, AT-ASN1	(at3g47340): Symbols: ASN1, DIN6, AT-ASN1 | ASN1 (GLUTAMINE-DEPENDENT ASPARAGINE SYNTHASE 1)	asparagine synthase (glutamine-hydrolyzing) | chr3:17437884-17441243 REVERSE
AT2G43510	260551_at	6.35305	9.36039	9.98708	7.79819	7.76623	5.32612	4.38469	5.12006	8.4735	7.76623	stress.biotic.PR-proteins.plant defensins	ATTI1	(at2g43510): Symbols: ATTI1 | ATTI1	serine-type endopeptidase inhibitor | chr2:18067172-18067802 FORWARD
AT3G19430	258008_at	5.03515	8.27248	7.5329	8.14677	7.28521	7.06057	9.47751	7.75676	9.57514	7.75676	development.late embryogenesis abundant		(at3g19430): late embryogenesis abundant protein-related / LEA protein-related | chr3:6736184-6738330 REVERSE
AT5G14650	250142_at	8.81708	11.3424	10.3787	9.8199	7.67458	6.70011	5.51738	6.58829	5.62751	7.67458	cell wall.degradation.pectate lyases and polygalacturonases		(at5g14650): polygalacturonase, putative / pectinase, putative | chr5:4724450-4726513 FORWARD
AT5G39130 /// AT5G39160 /// AT5G39190	249474_s_at	5.7696	4.19772	5.59539	9.01726	6.41989	9.82195	7.66216	10.2224	8.15458	7.66216	stress.abiotic.unspecified	GLP2A, ATGER2, GER2	MULTIPLE HITS: (at5g39160,at5g39130,at5g39190). at5g39160: germin-like protein (GLP2a) (GLP5a) | chr5:15679014-15680002 REVERSE at5g39130: germin-like protein, putative | chr5:15665502-15666444 REVERSE at5g39190: Symbols: GLP2A, ATGER2, GER2 | GER2 (GERMIN-LIKE PROTEIN 2)	oxalate oxidase | chr5:15692591-15693581 REVERSE
AT5G52760	248322_at	10.3642	24.3956	7.6138	12.4218	8.32279	6.57731	5.67526	6.66429	7.51718	7.6138	not assigned.no ontology		(at5g52760): heavy-metal-associated domain-containing protein | chr5:21386824-21387703 FORWARD
AT1G08090	260623_at	7.23584	7.55967	9.53841	9.56484	6.44881	6.01347	7.97778	5.61794	7.72623	7.55967	transport.nitrate	ATNRT2:1, NRT2, NRT2	1AT, ACH1, LIN1, ATNRT2.1, NRT2.1	(at1g08090): Symbols: ATNRT2:1, NRT2, NRT2
AT3G28580	256989_at	9.96686	23.0342	6.49098	7.33236	8.07767	5.58712	5.47085	7.31327	12.9469	7.33236	protein.degradation.AAA type		(at3g28580): AAA-type ATPase family protein | chr3:10715623-10717329 FORWARD
AT1G53540	260978_at	8.14178	11.5243	13.6384	7.31836	3.87081	6.25139	23.39	3.31313	4.41267	7.31836	stress.abiotic.heat		(at1g53540): 17.6 kDa class I small heat shock protein (HSP17.6C-CI) (AA 1-156) | chr1:19980462-19981109 FORWARD
AT3G10040	258930_at	12.9712	9.37626	6.97217	9.96399	4.54758	7.30917	16.2513	3.92493	7.20829	7.30917	RNA.regulation of transcription.Trihelix, Triple-Helix transcription factor family		(at3g10040): transcription factor | chr3:3096415-3098071 REVERSE
AT1G52060	265049_at	4.39919	11.2643	12.8626	7.21604	5.96894	6.3919	10.1501	6.99874	8.90391	7.21604	hormone metabolism.jasmonate.induced-regulated-responsive-activated		(at1g52060): FUNCTIONS IN: molecular_function unknown	INVOLVED IN: biological_process unknown
AT5G46890 /// AT5G46900	248844_s_at	4.17306	17.1565	18.9148	4.58805	7.92717	4.89023	11.6761	7.02905	7.20952	7.20952	misc.protease inhibitor/seed storage/lipid transfer protein (LTP) family protein		MULTIPLE HITS: (at5g46900,at5g46890). at5g46900: protease inhibitor/seed storage/lipid transfer protein (LTP) family protein | chr5:19039701-19040402 REVERSE at5g46890: protease inhibitor/seed storage/lipid transfer protein (LTP) family protein | chr5:19036296-19036916 REVERSE
AT3G02850	258629_at	7.14029	9.06564	8.53781	5.27526	4.8811	7.09074	3.88978	5.14852	8.78671	7.09074	transport.potassium	SKOR	(at3g02850): Symbols: SKOR | SKOR	cyclic nucleotide binding / inward rectifier potassium channel/ outward rectifier potassium channel | chr3:619678-623558 REVERSE
AT2G30670	267573_at	5.97715	9.38109	7.8942	10.393	5.40454	6.41226	7.98727	7.05611	4.62075	7.05611	misc.nitrilases, *nitrile lyases, berberine bridge enzymes, reticuline oxidases, troponine reductases		(at2g30670): tropinone reductase, putative / tropine dehydrogenase, putative | chr2:13069313-13070904 REVERSE
AT2G33790	267457_at	7.39134	8.96488	7.02328	7.56202	6.78194	6.7611	6.87027	6.45964	7.33771	7.02328	stress.abiotic.unspecified	ATAGP30, AGP30	(at2g33790): Symbols: ATAGP30, AGP30 | AGP30 (ARABINOGALACTAN PROTEIN30) | chr2:14293561-14295271 REVERSE	pollen Ole e 1 allergen protein containing 14.6% proline residues, similar to arabinogalactan protein (Daucus carota) GI:11322245, SP:Q03211 Pistil-specific extensin-like protein precursor (PELP) {Nicotiana tabacum}
AT1G72900	262381_at	11.6918	10.4398	7.40847	7.02603	4.0916	5.01964	3.82733	5.15264	7.01481	7.01481	stress.biotic.PR-proteins		(at1g72900): disease resistance protein (TIR-NBS class), putative | chr1:27432195-27433782 FORWARD
AT4G31970	253505_at	5.32906	8.10887	6.06567	12.5011	5.89667	10.0881	6.16496	6.98611	15.4244	6.98611	misc.cytochrome P450	CYP82C2	(at4g31970): Symbols: CYP82C2 | CYP82C2	electron carrier/ heme binding / iron ion binding / monooxygenase/ oxygen binding | chr4:15462408-15464358 FORWARD
AT3G28740	256589_at	7.19649	15.1449	11.463	6.41517	4.54839	6.97898	7.64949	5.3888	4.92602	6.97898	misc.cytochrome P450	CYP81D1	(at3g28740): Symbols: CYP81D1 | CYP81D1	electron carrier/ heme binding / iron ion binding / monooxygenase/ oxygen binding | chr3:10788698-10790553 REVERSE
AT1G26380	261021_at	6.93445	15.5327	6.73413	9.76482	4.52532	6.78029	7.054	4.77698	10.2461	6.93445	misc.nitrilases, *nitrile lyases, berberine bridge enzymes, reticuline oxidases, troponine reductases		(at1g26380): FAD-binding domain-containing protein | chr1:9126737-9128528 REVERSE
AT5G52710	248319_at	6.17254	7.52338	6.8524	8.92419	8.84895	7.9993	6.32528	6.74446	6.9045	6.9045	not assigned.no ontology		(at5g52710): heavy-metal-associated domain-containing protein | chr5:21375753-21378172 FORWARD
AT1G19250	256012_at	2.16649	16.3775	6.82483	7.2458	4.92081	6.26259	7.34656	4.56192	21.2748	6.82483	misc.oxidases - copper, flavone etc.	FMO1	(at1g19250): Symbols: FMO1 | FMO1 (FLAVIN-DEPENDENT MONOOXYGENASE 1)	FAD binding / NADP or NADPH binding / electron carrier/ flavin-containing monooxygenase/ monooxygenase/ oxidoreductase | chr1:6650529-6653078 REVERSE
AT2G39510	266965_at	5.96266	11.0827	5.27897	10.1421	6.82448	7.31113	12.3238	4.57852	5.82874	6.82448	development.unspecified		(at2g39510): nodulin MtN21 family protein | chr2:16491143-16493151 REVERSE
AT3G23250	257919_at	10.2933	25.8519	10.6704	4.92397	8.98108	4.9468	2.96184	5.91681	6.67074	6.67074	RNA.regulation of transcription.MYB domain transcription factor family	MYB15, ATY19, ATMYB15	(at3g23250): Symbols: MYB15, ATY19, ATMYB15 | MYB15 (MYB DOMAIN PROTEIN 15)	DNA binding / transcription factor | chr3:8309209-8310826 FORWARD
AT2G46400	263783_at	13.1615	21.3746	8.39159	6.64328	7.61404	3.80929	2.3162	4.15435	5.18334	6.64328	RNA.regulation of transcription.WRKY domain transcription factor family	WRKY46, ATWRKY46	(at2g46400): Symbols: WRKY46, ATWRKY46 | WRKY46	transcription factor | chr2:19043414-19044826 REVERSE
AT4G37710	253060_at	4.64661	27.8307	7.77736	6.59706	6.62142	5.6852	4.95759	4.26985	7.22699	6.59706	not assigned.no ontology		(at4g37710): VQ motif-containing protein | chr4:17718128-17718742 FORWARD
AT3G11930	258727_at	7.28359	6.72947	8.46823	6.191	3.47708	6.58195	9.7452	3.69819	4.44734	6.58195	hormone metabolism.ethylene.induced-regulated-responsive-activated		(at3g11930): universal stress protein (USP) family protein | chr3:3776237-3777694 FORWARD
AT2G30750	267565_at	6.54206	8.03956	6.52792	10.8881	4.79019	5.94453	9.30197	5.15428	11.4757	6.54206	misc.cytochrome P450	CYP71A12	(at2g30750): Symbols: CYP71A12 | CYP71A12 (cytochrome P450, family 71, subfamily A, polypeptide 12)	electron carrier/ heme binding / iron ion binding / monooxygenase/ oxygen binding | chr2:13099336-13101413 REVERSE
AT3G27070	257810_at	3.76116	5.79725	3.64571	7.06223	5.2774	6.52294	7.43401	6.6918	8.3946	6.52294	protein.targeting.mitochondria	TOM20-1	(at3g27070): Symbols: TOM20-1 | TOM20-1 (translocase outer membrane 20-1)	P-P-bond-hydrolysis-driven protein transmembrane transporter | chr3:9983004-9984744 REVERSE
AT2G19990	265586_at	6.49161	14.7765	12.883	8.67976	8.02378	5.97032	2.29366	5.05761	3.95934	6.49161	stress.biotic	PR-1-LIKE	(at2g19990): Symbols: PR-1-LIKE | PR-1-LIKE (PATHOGENESIS-RELATED PROTEIN-1-LIKE) | chr2:8629984-8630688 REVERSE	Encodes a PR-1-like protein homolog that is differentially expressed in resistant compared to susceptible cultivars by powdery mildew infection. The deduced amino acid sequence has 24 amino acids comprising the signal peptide and 140 amino acids of the mature peptide (15 kDa). Northern blot analysis showed accumulation of the corresponding mRNA 12 h after inoculation of resistant barley cultivars…
AT2G26530	245041_at	9.61231	22.082	8.03899	3.13147	7.03642	6.4872	3.34359	3.0489	5.05238	6.4872	not assigned.unknown	AR781	(at2g26530): Symbols: AR781 | AR781 | chr2:11282775-11284229 REVERSE	unknown function
AT2G29460	266267_at	5.59671	18.223	14.9589	6.48242	8.42583	4.70966	4.75428	4.51134	6.62657	6.48242	misc.glutathione S transferases	ATGSTU4, GST22	(at2g29460): Symbols: ATGSTU4, GST22 | ATGSTU4 (ARABIDOPSIS THALIANA GLUTATHIONE S-TRANSFERASE TAU 4)	glutathione transferase | chr2:12626536-12627678 REVERSE
AT4G37160	246229_at	5.71926	10.8896	13.1329	5.14388	4.48887	5.30308	7.83961	6.46694	8.61154	6.46694	misc.oxidases - copper, flavone etc.	sks15	(at4g37160): Symbols: sks15 | sks15 (SKU5 Similar 15)	copper ion binding / oxidoreductase | chr4:17494705-17497124 REVERSE
AT5G40990	249333_at	4.01059	13.5531	5.31252	10.3549	4.98159	6.49909	4.36548	6.42612	11.8762	6.42612	misc.GDSL-motif lipase	GLIP1	(at5g40990): Symbols: GLIP1 | GLIP1 (GDSL LIPASE1)	carboxylesterase/ lipase | chr5:16418920-16420400 FORWARD
AT1G64660	261957_at	1.98655	7.21227	9.77531	5.8361	6.42299	6.73654	6.43094	4.58571	4.92437	6.42299	amino acid metabolism.degradation.aspartate family.methionine.methionine gamma-lyase	ATMGL	(at1g64660): Symbols: ATMGL | ATMGL (ARABIDOPSIS THALIANA METHIONINE GAMMA-LYASE)	catalytic/ methionine gamma-lyase | chr1:24028918-24030780 FORWARD
AT5G35190	246652_at	2.36817	8.96281	10.547	8.28049	5.2351	4.7752	7.66198	5.53368	6.40755	6.40755	not assigned.no ontology.proline rich family		(at5g35190): proline-rich extensin-like family protein | chr5:13434181-13435167 FORWARD
AT1G69920	260406_at	8.37826	11.9352	6.38872	6.84579	4.86844	4.20113	4.40338	4.88961	7.96271	6.38872	misc.glutathione S transferases	ATGSTU12	(at1g69920): Symbols: ATGSTU12 | ATGSTU12 (GLUTATHIONE S-TRANSFERASE TAU 12)	glutathione transferase | chr1:26334250-26335558 REVERSE
AT4G10270	255807_at	20.0374	15.0547	4.75463	9.37531	3.70806	6.31344	15.0778	3.6951	5.57533	6.31344	stress.abiotic.touch/wounding		(at4g10270): wound-responsive family protein | chr4:6374734-6375210 FORWARD
AT3G28510	256593_at	5.63589	5.36836	4.89945	9.12878	6.13402	7.14016	7.55574	6.27594	11.1066	6.27594	protein.degradation.AAA type		(at3g28510): AAA-type ATPase family protein | chr3:10685524-10687364 FORWARD
AT4G08300	255127_at	5.53794	10.0929	7.01775	8.942	6.54087	5.87038	3.83945	3.75323	6.26934	6.26934	development.unspecified		(at4g08300): nodulin MtN21 family protein | chr4:5244891-5248342 FORWARD
AT3G46230	252515_at	6.03295	12.6602	13.7549	6.26002	4.68	6.87056	21.5639	3.59948	3.84638	6.26002	stress.abiotic.heat	ATHSP17.4, HSP17.4	(at3g46230): Symbols: ATHSP17.4, HSP17.4 | ATHSP17.4 | chr3:16984118-16984841 REVERSE	member of the class I small heat-shock protein (sHSP) family, which accounts for the majority of sHSPs in maturing seeds
AT2G22860	266799_at	12.2004	18.219	6.24539	3.5189	11.7791	6.49692	3.13865	2.75791	3.97069	6.24539	development.unspecified	ATPSK2	(at2g22860): Symbols: ATPSK2 | ATPSK2 (PHYTOSULFOKINE 2 PRECURSOR)	growth factor | chr2:9737607-9738298 FORWARD
AT1G76650	259879_at	9.47109	4.87168	8.57202	9.14775	6.00721	6.16447	15.0901	3.4027	6.24	6.24	signalling.calcium	CML38	(at1g76650): Symbols: CML38 | calcium-binding EF hand family protein | chr1:28766750-28767517 REVERSE
AT1G35910	256319_at	4.81752	16.2947	8.60711	7.81061	6.03052	5.90113	4.14258	6.23784	10.0569	6.23784	minor CHO metabolism.trehalose.TPP		(at1g35910): trehalose-6-phosphate phosphatase, putative | chr1:13363003-13365060 REVERSE
AT5G12020	250296_at	6.67248	7.44709	11.5511	6.19459	3.29849	5.61198	22.4184	2.82487	3.62312	6.19459	stress.abiotic.heat	HSP17.6II	(at5g12020): Symbols: HSP17.6II | HSP17.6II (17.6 KDA CLASS II HEAT SHOCK PROTEIN) | chr5:3882237-3882938 REVERSE
AT5G43450	249125_at	2.61752	23.7098	9.22992	13.6937	1.64147	3.8034	6.58638	3.21614	6.17295	6.17295	hormone metabolism.ethylene.synthesis-degradation		(at5g43450): 2-oxoglutarate-dependent dioxygenase, putative | chr5:17457125-17458797 REVERSE	encodes a protein whose sequence is similar to ACC oxidase
AT1G65310	264157_at	3.79171	6.85339	10.1853	5.2412	6.36345	6.16194	6.92679	5.87693	6.04812	6.16194	cell wall.modification	ATXTH17, XTH17	(at1g65310): Symbols: ATXTH17, XTH17 | XTH17 (XYLOGLUCAN ENDOTRANSGLUCOSYLASE/HYDROLASE 17)	hydrolase, acting on glycosyl bonds / hydrolase, hydrolyzing O-glycosyl compounds / xyloglucan:xyloglucosyl transferase | chr1:24257216-24258473 FORWARD
AT2G44840	266821_at	7.40602	29.9763	6.97012	6.14551	8.20716	4.30232	2.68945	3.34433	4.61634	6.14551	hormone metabolism.ethylene.signal transduction	ATERF13, EREBP, ERF13	(at2g44840): Symbols: ATERF13, EREBP, ERF13 | ERF13 (ETHYLENE-RESPONSIVE ELEMENT BINDING FACTOR 13)	DNA binding / transcription factor | chr2:18495341-18496272 FORWARD
AT1G72360	260451_at	7.16297	11.3648	6.57159	6.108	3.50387	4.18348	9.23263	2.46046	4.80597	6.108	RNA.regulation of transcription.AP2/EREBP, APETALA2/Ethylene-responsive element binding protein family		(at1g72360): ethylene-responsive element-binding protein, putative | chr1:27241812-27242827 FORWARD	encodes a member of the ERF (ethylene response factor) subfamily B-2 of ERF/AP2 transcription factor family. The protein contains one AP2 domain. There are 5 members in this subfamily including RAP2.2 AND RAP2.12.
AT5G18470	249983_at	4.69787	9.51582	7.48547	7.99948	6.10029	3.14551	2.36702	2.99025	6.12712	6.10029	misc.myrosinases-lectin-jacalin		(at5g18470): curculin-like (mannose-binding) lectin family protein | chr5:6127797-6129285 FORWARD
AT4G37370	253046_at	6.61897	27.2161	8.66923	6.08955	3.53054	5.89638	3.28227	5.71058	6.26091	6.08955	misc.cytochrome P450	CYP81D8	(at4g37370): Symbols: CYP81D8 | CYP81D8	electron carrier/ heme binding / iron ion binding / monooxygenase/ oxygen binding | chr4:17569828-17571704 REVERSE
AT3G28210	256576_at	8.39382	11.4735	6.07878	3.61589	5.24167	4.12616	9.39602	4.72977	10.3523	6.07878	RNA.regulation of transcription.C2H2 zinc finger family	PMZ	(at3g28210): Symbols: PMZ | PMZ	zinc ion binding | chr3:10520509-10521532 FORWARD
AT4G33560	253298_at	6.69471	11.6645	3.82355	8.28468	3.29037	6.05126	15.524	3.5116	5.2089	6.05126	not assigned.unknown		(at4g33560): unknown protein | chr4:16135400-16135914 FORWARD
AT5G47990	248727_at	7.73841	2.87841	6.45537	6.55413	5.41849	6.04656	9.16233	3.05046	3.04077	6.04656	misc.cytochrome P450	CYP705A5, THAD, THAD1	(at5g47990): Symbols: CYP705A5, THAD, THAD1 | CYP705A5	oxygen binding / thalian-diol desaturase | chr5:19434827-19436689 FORWARD
AT5G05340	250798_at	2.2778	8.96473	8.32925	6.02295	8.47786	4.03016	3.75275	8.37676	5.99585	6.02295	misc.peroxidases		(at5g05340): peroxidase, putative | chr5:1578951-1580875 REVERSE
AT4G12510 /// AT4G12520	254820_s_at	3.46921	18.8292	21.8036	4.26661	5.09933	4.34231	11.3828	6.00682	6.19223	6.00682	misc.protease inhibitor/seed storage/lipid transfer protein (LTP) family protein		MULTIPLE HITS: (at4g12510,at4g12520). at4g12510: protease inhibitor/seed storage/lipid transfer protein (LTP) family protein | chr4:7417236-7417803 REVERSE at4g12520: protease inhibitor/seed storage/lipid transfer protein (LTP) family protein | chr4:7421056-7421738 REVERSE
AT5G39110 /// AT5G39120 /// AT5G39150 /// AT5G39180	249490_s_at	4.28075	4.32131	5.99146	6.3619	5.8662	6.61174	4.0818	6.93633	8.09127	5.99146	stress.abiotic.unspecified		MULTIPLE HITS: (at5g39110,at5g39150,at5g39120,at5g39180). at5g39110: germin-like protein, putative | chr5:15657802-15658584 REVERSE at5g39150: germin-like protein, putative | chr5:15669898-15670808 REVERSE at5g39120: germin-like protein, putative | chr5:15662705-15663486 REVERSE at5g39180: germin-like protein, putative | chr5:15683464-15684353 REVERSE
AT2G02000 /// AT2G02010	265221_s_at	8.14443	18.3008	4.17508	6.72695	5.99132	3.22078	4.80915	4.91312	6.3234	5.99132	amino acid metabolism.synthesis.central amino acid metabolism.GABA.Glutamate decarboxylase		MULTIPLE HITS: (at2g02000,at2g02010). at2g02000: Symbols: GAD3 | GAD3 (glutamate decarboxylase 3)	calmodulin binding | chr2:469370-472070 REVERSE at2g02010: Symbols: GAD4 | GAD4 (glutamate decarboxylase 4)
AT4G22690 /// AT4G22710	254331_s_at	7.18107	15.3995	6.28198	5.98857	6.57425	3.92276	4.94006	3.963	5.69728	5.98857	misc.cytochrome P450		MULTIPLE HITS: (at4g22690,at4g22710). at4g22690: Symbols: CYP706A1 | CYP706A1	electron carrier/ heme binding / iron ion binding / monooxygenase/ oxygen binding | chr4:11929359-11931693 FORWARD at4g22710: Symbols: CYP706A2 | CYP706A2
AT2G29500	266294_at	6.53483	7.07252	11.2946	4.4565	2.32845	5.9856	21.7907	3.8124	4.3763	5.9856	stress.abiotic.heat		(at2g29500): 17.6 kDa class I small heat shock protein (HSP17.6B-CI) | chr2:12633091-12633805 REVERSE
AT2G30770	267567_at	4.34812	8.85189	4.89512	8.45614	3.65262	6.67931	5.06045	5.98534	11.862	5.98534	misc.cytochrome P450	CYP71A13	(at2g30770): Symbols: CYP71A13 | CYP71A13 (cytochrome P450, family 71, subfamily A, polypeptide 13)	indoleacetaldoxime dehydratase/ oxygen binding | chr2:13109794-13112011 REVERSE
AT5G22530	249896_at	7.71986	16.7975	5.91211	5.93172	7.43774	3.93105	3.52483	5.32163	7.74078	5.93172	not assigned.unknown		(at5g22530): unknown protein | chr5:7480527-7481194 FORWARD
AT3G50930	252131_at	11.3744	24.5642	5.9099	5.93944	6.81404	3.16112	3.55954	4.30497	5.76934	5.9099	protein.degradation.AAA type	BCS1	(at3g50930): Symbols: BCS1 | BCS1 (CYTOCHROME BC1 SYNTHESIS)	ATP binding / ATPase/ nucleoside-triphosphatase/ nucleotide binding | chr3:18929526-18931839 FORWARD
AT1G43800	260869_at	5.90463	11.4384	2.70854	9.2092	2.95893	6.9035	16.8515	3.54849	4.10489	5.90463	lipid metabolism.FA synthesis and FA elongation.ACP desaturase		(at1g43800): acyl-(acyl-carrier-protein) desaturase, putative / stearoyl-ACP desaturase, putative | chr1:16577610-16579722 FORWARD
AT1G05340	264580_at	5.90271	13.3312	15.5345	7.61794	2.98997	3.56446	6.45931	4.05652	3.6244	5.90271	not assigned.unknown		(at1g05340): unknown protein | chr1:1558844-1559903 REVERSE
AT1G67980	260015_at	9.51593	13.355	6.19911	6.42394	3.68326	3.14945	5.02651	3.87129	5.88488	5.88488	secondary metabolism.phenylpropanoids.lignin biosynthesis.CCoAOMT	CCOAMT	(at1g67980): Symbols: CCOAMT | CCoAMT	caffeoyl-CoA O-methyltransferase | chr1:25487714-25489231 FORWARD
AT1G56600	245627_at	9.01564	27.1967	22.1823	3.19449	5.87293	1.71017	9.68714	1.72156	2.07185	5.87293	minor CHO metabolism.raffinose family.galactinol synthases.known	AtGolS2	(at1g56600): Symbols: AtGolS2 | AtGolS2 (Arabidopsis thaliana galactinol synthase 2)	transferase, transferring glycosyl groups / transferase, transferring hexosyl groups | chr1:21207537-21209596 FORWARD
AT1G33055	261567_at	11.8306	7.08249	5.8617	7.33167	3.18459	4.73162	6.50579	3.34586	5.45199	5.8617	not assigned.unknown		(at1g33055): unknown protein | chr1:11972240-11972590 REVERSE
AT3G23170	257925_at	6.82736	7.39502	6.42362	5.86035	3.96976	5.87644	3.92505	3.29936	5.75092	5.86035	not assigned.unknown		(at3g23170): unknown protein | chr3:8267942-8268735 REVERSE
AT1G50060	261691_at	5.06579	10.0309	7.40367	5.58244	6.12252	4.45011	5.33712	5.84489	6.78269	5.84489	stress.biotic		(at1g50060): pathogenesis-related protein, putative | chr1:18551186-18552578 FORWARD
AT3G01260	259264_at	4.072	13.6119	14.0098	3.96506	5.92269	5.62294	8.57144	4.11383	5.83544	5.83544	minor CHO metabolism.others		(at3g01260): aldose 1-epimerase/ carbohydrate binding / catalytic/ isomerase | chr3:80176-82005 REVERSE
AT3G43190	252746_at	6.10036	7.1403	3.21137	9.70447	2.89012	5.82828	15.4708	3.22236	3.41764	5.82828	major CHO metabolism.degradation.sucrose.Susy	SUS4, ATSUS4	(at3g43190): Symbols: SUS4, ATSUS4 | SUS4	UDP-glycosyltransferase/ sucrose synthase/ transferase, transferring glycosyl groups | chr3:15179020-15183989 REVERSE
AT2G18210	265327_at	11.5099	23.2999	4.47205	4.59516	8.81844	6.40751	5.81066	2.3805	4.30323	5.81066	not assigned.unknown		(at2g18210): unknown protein | chr2:7925198-7925866 REVERSE
AT1G43160	264415_at	5.04145	22.1197	13.4039	5.79912	9.66314	6.31745	3.38686	3.06149	4.67223	5.79912	RNA.regulation of transcription.AP2/EREBP, APETALA2/Ethylene-responsive element binding protein family	RAP2.6	(at1g43160): Symbols: RAP2.6 | RAP2.6 (related to AP2 6)	DNA binding / transcription factor | chr1:16263813-16264818 FORWARD
AT1G47400	261684_at	7.58782	4.88718	5.79557	4.95599	6.05515	3.80041	5.79884	4.6148	7.39583	5.79557	not assigned.unknown		(at1g47400): unknown protein | chr1:17385717-17386186 FORWARD
AT5G52670	248316_at	9.95691	7.82505	5.65633	7.5397	5.77823	5.17638	5.74871	4.61281	6.24236	5.77823	not assigned.no ontology		(at5g52670): heavy-metal-associated domain-containing protein | chr5:21363655-21364302 FORWARD
AT1G21120	261449_at	13.7928	17.5126	3.79865	9.69308	3.81376	3.68306	5.77559	2.00793	6.17115	5.77559	misc.O-methyl transferases		(at1g21120): O-methyltransferase, putative | chr1:7395228-7396773 REVERSE
AT1G59171	245220_at	4.15672	8.55719	7.88397	7.32422	5.63775	6.23911	5.76675	5.14741	5.32053	5.76675	not assigned.unknown		MULTIPLE HITS: (at1g58808,at1g59171). at1g58808: Unknown gene | chr1:21784645-21786869 FORWARDvery weakly similar to (84.3)AT1G59171similar to unknown protein [Arabidopsis thaliana] (TAIR:AT1G22100.1)	contains InterPro domain Protein of unknown function DUF941 (InterPro:IPR009286) | chr1:21825913-21826213 FORWARD at1g59171: ATP binding / inositol pentakisphosphate 2-kinase | chr1:21821024-21822548 FORWARD
AT4G24110	254200_at	9.80434	3.35058	5.65306	6.79059	4.13865	6.94859	14.9743	3.72072	5.76154	5.76154	not assigned.unknown		(at4g24110): unknown protein | chr4:12519932-12520813 REVERSE
AT4G31800	253485_at	15.3743	17.1476	7.57832	4.88418	7.6269	5.73604	2.82723	3.9055	5.01314	5.73604	RNA.regulation of transcription.WRKY domain transcription factor family	WRKY18, ATWRKY18	(at4g31800): Symbols: WRKY18, ATWRKY18 | WRKY18	transcription factor | chr4:15383201-15385029 FORWARD
AT5G57220	247949_at	10.0333	10.9584	2.95147	7.09352	4.23254	4.54632	5.72996	2.19172	7.90774	5.72996	secondary metabolism.sulfur-containing.glucosinolates.synthesis.indole.synthesis.cytochrome P450 monooxygenase	CYP81F2	(at5g57220): Symbols: CYP81F2 | CYP81F2	electron carrier/ heme binding / iron ion binding / monooxygenase/ oxygen binding | chr5:23187840-23189857 FORWARD
AT5G39670	249417_at	13.3818	13.1492	4.77424	5.68982	5.90482	3.73164	4.54422	3.80995	8.94189	5.68982	signalling.calcium		(at5g39670): calcium-binding EF hand family protein | chr5:15883179-15884067 FORWARD
AT1G52050	265048_at	3.54003	9.53957	9.87436	5.51802	4.26756	4.09826	7.64335	5.65122	7.50853	5.65122	hormone metabolism.jasmonate.induced-regulated-responsive-activated		(at1g52050): jacalin lectin family protein | chr1:19354919-19356764 REVERSE
AT3G60140	251428_at	5.57352	13.5349	17.7159	4.88338	3.53007	5.30322	6.24668	4.87416	6.46068	5.57352	misc.gluco-, galacto- and mannosidases	DIN2, SRG2, BGLU30	(at3g60140): Symbols: DIN2, SRG2, BGLU30 | DIN2 (DARK INDUCIBLE 2)	catalytic/ cation binding / hydrolase, hydrolyzing O-glycosyl compounds | chr3:22216672-22220824 FORWARD
AT5G39890	249384_at	7.73281	9.53917	5.22166	6.99435	3.25942	5.55286	10.3059	3.84432	5.08492	5.55286	not assigned.unknown		(at5g39890): unknown protein | chr5:15974393-15976270 FORWARD
AT5G20230	246099_at	15.5544	26.1192	10.9191	4.89402	9.66397	4.24567	1.7631	3.60877	5.55174	5.55174	misc.plastocyanin-like	ATBCB, BCB	(at5g20230): Symbols: ATBCB, BCB | ATBCB (ARABIDOPSIS BLUE-COPPER-BINDING PROTEIN)	copper ion binding / electron carrier | chr5:6826506-6827629 FORWARD
AT2G23270	245082_at	9.04503	21.0278	3.05981	10.5493	2.51077	5.54101	2.92285	2.96268	10.8404	5.54101	not assigned.unknown		(at2g23270): unknown protein | chr2:9903215-9903845 FORWARD
AT1G80840	261892_at	11.7623	24.1278	7.4185	3.60969	7.56689	5.54014	3.58658	2.55633	4.28088	5.54014	RNA.regulation of transcription.WRKY domain transcription factor family	WRKY40, ATWRKY40	(at1g80840): Symbols: WRKY40, ATWRKY40 | WRKY40	transcription factor | chr1:30383691-30385499 FORWARD
AT3G08860	258983_at	3.38245	6.93469	13.3338	2.18605	3.66151	3.89149	6.00779	5.51938	6.10608	5.51938	amino acid metabolism.degradation.branched-chain group.shared		(at3g08860): alanine--glyoxylate aminotransferase, putative / beta-alanine-pyruvate aminotransferase, putative / AGT, putative | chr3:2696559-2699158 REVERSE	Encodes a protein that is predicted to have beta-alanine aminotransferase activity.
AGI	Affy ID	Cold	Salt	Osmotic	UV-B	Drought	Wounding	Heat	Oxidative	Genotoxic	AbiS_score	Pathway	Symbol	Description MApMAn	TAIR10
Bottom 100 stress unregulated gene sets
---	255161_at	0.283193	0.194776	0.459089	0.172464	0.316008	0.241369	0.288799	0.184103	0.238235	0.241369	not assigned.unknown		no match
---	262035_at	0.199514	0.240848	0.421846	0.135526	0.0756226	0.266214	0.177424	0.304497	0.24514	0.240848	DNA.synthesis/chromatin structure		(at1g37110): transposable element gene | chr1:14130252-14134322 REVERSE
---	246771_at	0.33407	0.273886	0.219398	0.187885	0.175988	0.289271	0.240107	0.223442	0.261789	0.240107	not assigned.unknown		no match
---	266145_at	0.25131	0.272235	0.257345	0.240054	0.189549	0.225947	0.166078	0.298009	0.166685	0.240054	not assigned.unknown		no match
---	252809_at	0.19344	0.21854	0.258143	0.239708	0.256534	0.168622	0.206933	0.245276	0.325745	0.239708	DNA.synthesis/chromatin structure.retrotransposon/transposase		(at3g42430): transposable element gene | chr3:14543380-14544510 FORWARD
---	259988_at	0.225791	0.371038	0.312973	0.239112	0.183303	0.147524	0.202825	0.294969	0.324171	0.239112	DNA.synthesis/chromatin structure.retrotransposon/transposase.gypsy-like retrotransposon		(at1g41797): transposable element gene | chr1:15560039-15563509 REVERSE
---	255201_at	0.374125	0.239094	0.148355	0.208132	0.27446	0.378722	0.292901	0.233776	0.238078	0.239094	not assigned.unknown		no match		CONTAINS InterPro DOMAIN/s: Cupin, RmlC-type (InterPro:IPR011051), Protein of unknown function DUF861, cupin-3 (InterPro:IPR008579), RmlC-like jelly roll fold (InterPro:IPR014710)	BEST Arabidopsis thaliana protein match is: PTAC18 (PLASTID TRANSCRIPTIONALLY ACTIVE 18) (TAIR:AT2G32180.1)	Has 169 Blast hits to 169 proteins in 46 species: Archae - 0	Bacteria - 71	Metazoa - 0	Fungi - 0	Plants - 81	Viruses - 0	Other Eukaryotes - 17 (source: NCBI BLink). | chr2:13851062-13852080 FORWARD
---	265406_at	0.226433	0.23908	0.410685	0.230795	0.294752	0.280276	0.201913	0.269041	0.163469	0.23908	DNA.synthesis/chromatin structure.retrotransposon/transposase.CACTA-like transposase		(at2g16610): transposable element gene | chr2:7202413-7203876 REVERSE
AT5G50335	248509_at	0.423337	0.284827	0.197818	0.239022	0.155834	0.525354	0.364812	0.197	0.228657	0.239022	not assigned.unknown		(at5g50335): unknown protein | chr5:20489094-20489727 REVERSE		Encodes a small ubiquitin-like modifier (SUMO) protein that becomes covalently attached to various intracellular protein targets through an isopeptide bond. SUMOylation typically has a post-translational effect on the behavior of the target protein.
---	265631_at	0.241432	0.21152	0.276145	0.0832247	0.213982	0.20345	0.287698	0.32819	0.238751	0.238751	DNA.unspecified		(at2g14300): transposable element gene | chr2:6060317-6065238 REVERSE		putative beta-galactosidase
AT2G19300	267320_at	0.19394	0.229052	0.436728	0.193572	0.266645	0.412864	0.361059	0.135425	0.23864	0.23864	not assigned.unknown		(at2g19300): unknown protein | chr2:8368040-8368219 REVERSE		Kip-related protein (KRP) gene, encodes CDK (cyclin-dependent kinase) inhibitor (CKI). A member of seven KRP genes found in Arabidopsis thaliana. Negative regulator of cell division. Expressed in actively dividing cells.
AT2G25500	265616_at	0.233596	0.261095	0.695388	0.176887	0.23465	0.120541	0.338239	0.23784	0.270049	0.23784	not assigned.unknown		(at2g25500): FUNCTIONS IN: molecular_function unknown	INVOLVED IN: biological_process unknown
---	255144_at	0.398994	0.322022	0.227453	0.275717	0.181277	0.102917	0.341021	0.186784	0.237614	0.237614	not assigned.unknown		no match		member of CYP76C
---	264110_at	0.236501	0.443428	0.517524	0.240984	0.54642	0.218117	0.206301	0.237017	0.221671	0.237017	not assigned.unknown		(at2g13730): transposable element gene | chr2:5725557-5726003 REVERSE		member of CYP76C
---	255395_at	0.212718	0.300875	0.29826	0.230115	0.199133	0.239615	0.236899	0.277803	0.234781	0.236899	DNA.synthesis/chromatin structure.retrotransposon/transposase.CACTA-like transposase		(at4g03710): transposable element gene | chr4:1642840-1646823 FORWARD
AT1G65940	261918_at	0.343894	0.183236	0.272474	0.238667	0.221646	0.163441	0.236762	0.285512	0.224701	0.236762	RNA.regulation of transcription.C2C2(Zn) DOF zinc finger family		(at1g65940): pseudogene, similar to Dof zinc finger protein, blastp match of 61% identity and 1.7e-10 P-value to GP|4996646|dbj|BAA78575.1||AB028132 Dof zinc finger protein {Oryza sativa} | chr1:24543652-24544101 FORWARD
---	245973_at	0.302382	0.327968	0.163414	0.23659	0.141949	0.25387	0.290229	0.192694	0.214265	0.23659	not assigned.unknown		(at5g32490): transposable element gene | chr5:12129478-12130279 REVERSE
---	255361_at	0.204059	0.238977	0.424179	0.234734	0.275021	0.218034	0.235918	0.205563	0.296518	0.235918	not assigned.unknown		(at4g03990): transposable element gene | chr4:1916461-1917816 REVERSE
---	252784_at	0.282691	0.213048	0.45881	0.229827	0.143188	0.218536	0.235599	0.235796	0.268389	0.235599	not assigned.unknown		(at3g43040): transposable element gene | chr3:15060571-15061578 FORWARD		putative cytochrome P450
AT3G27785	258234_at	0.330711	0.234472	0.393034	0.222623	0.155332	0.20614	0.296894	0.173539	0.259652	0.234472	not assigned.unknown		no match	putative transcription factor (MYB118)
---	262008_s_at	0.404057	0.242212	0.336843	0.341023	0.18499	0.234282	0.215535	0.18864	0.184511	0.234282	DNA.synthesis/chromatin structure.retrotransposon/transposase.CACTA-like transposase		MULTIPLE HITS: (at5g45085,at3g30680,at4g03900,at1g40123,at1g35590). at5g45085: transposable element gene | chr5:18197690-18201523 REVERSE at3g30680: transposable element gene | chr3:12228316-12232218 REVERSE at4g03900: transposable element gene | chr4:1838791-1842694 FORWARD at1g40123: transposable element gene | chr1:15209959-15213729 FORWARD at1g35590: transposable element gene | chr1:13131935-…		putative cytochrome P450
---	265496_at	0.398564	0.233886	0.395814	0.1903	0.230855	0.286979	0.18472	0.281251	0.234172	0.234172	DNA.synthesis/chromatin structure		(at2g15700): transposable element gene | chr2:6837823-6841844 FORWARD
AT2G12230	266147_at	0.233463	0.155649	0.230696	0.206858	0.33998	0.302892	0.185857	0.273497	0.318011	0.233463	Co-factor and vitamine metabolism.folate & vitamine K.folate.methylenetetrahydrofolate dehydrogenase (NADP+ dependent)		(at2g12230): pseudogene, C-1-tetrahydrofolate synthase, blastp match of 91% identity and 2.9e-07 P-value to GP|9843502|emb|CAC03667.1||AL133260 dJ292B18.2 (novel protein similar to methylenetetrahydrofolate dehydrogenase (NADP+ dependent), methenyltetrahydrofolate cyclohydrolase, formyltetrahydrofolate synthetase (MTHFD1) (EC 1.5.1.5, EC 3.5.4.9, EC-TRUNCATED- | chr2:4909261-4909488 FORWARD		Encodes a 23 kD extrinsic protein that is part of photosystem II and participates in the regulation of oxygen evolution.
AT4G26020	254046_at	0.237763	0.22617	0.132833	0.591016	0.234477	0.0843319	0.328446	0.173515	0.233165	0.233165	not assigned.no ontology		(at4g26020): FUNCTIONS IN: molecular_function unknown	INVOLVED IN: biological_process unknown	Has RNA or DNA helicase activity and expressed specifically in tapetum and vascular tissue. First identified member of a new group of the mle helicase group of the DEAH family.
AT2G27570	266263_at	0.444031	0.20846	0.405124	0.27244	0.194457	0.232977	0.117917	0.264592	0.217105	0.232977	misc.sulfotransferase		(at2g27570): sulfotransferase family protein | chr2:11775329-11776305 FORWARD
---	266214_at	0.317326	0.208112	0.268452	0.247536	0.122935	0.231058	0.149135	0.232356	0.312206	0.232356	DNA.synthesis/chromatin structure		(at2g06890): transposable element gene | chr2:2795097-2799273 FORWARD
AT5G62750	247402_at	0.236115	0.166485	0.119443	0.192093	0.302173	0.232155	0.133984	0.237134	0.310407	0.232155	not assigned.unknown		(at5g62750): unknown protein | chr5:25203449-25204117 REVERSE
AT1G72580	259917_at	0.211786	0.440063	0.788431	0.159737	0.232096	0.24205	0.176794	0.150066	0.281978	0.232096	not assigned.unknown		(at1g72580): unknown protein | chr1:27334406-27334702 REVERSE		LOCATED IN: cellular_component unknown	BEST Arabidopsis thaliana protein match is: ATGSL03 (GLUCAN SYNTHASE-LIKE 3)	1,3-beta-glucan synthase/ transferase, transferring glycosyl groups (TAIR:AT2G31960.1)	Has 38 Blast hits to 38 proteins in 5 species: Archae - 0	Bacteria - 0	Metazoa - 0	Fungi - 0	Plants - 38	Viruses - 0	Other Eukaryotes - 0 (source: NCBI BLink). | chr2:13073648-13075396 FORWARD
---	249667_at	0.279632	0.176461	0.253231	0.2511	0.231599	0.211194	0.208753	0.264802	0.204831	0.231599	not assigned.unknown		no match
AT1G56530	245655_at	0.285181	0.282945	0.170654	0.251635	0.225204	0.164003	0.231412	0.0718908	0.282971	0.231412	not assigned.unknown		no match
AT3G28190	257070_at	0.229718	0.231235	0.362578	0.319772	0.221587	0.295293	0.16411	0.301234	0.154594	0.231235	not assigned.unknown		(at3g28190): unknown protein | chr3:10512235-10513057 FORWARD
AT2G24410	265684_at	0.329841	0.151337	0.412656	0.257545	0.216523	0.198603	0.245152	0.231097	0.186215	0.231097	not assigned.unknown		(at2g24410): FUNCTIONS IN: molecular_function unknown	INVOLVED IN: biological_process unknown	LOCATED IN: chloroplast stroma, chloroplast	EXPRESSED IN: 23 plant structures	EXPRESSED DURING: 13 growth stages	CONTAINS InterPro DOMAIN/s: Trigger factor, ribosome-binding, bacterial (InterPro:IPR008881)	Has 207 Blast hits to 207 proteins in 55 species: Archae - 0	Bacteria - 110	Metazoa - 0	Fungi - 0	Plants - 22	Viruses - 0	Other Eukaryotes - 75 (source: NCBI BLink). | chr2:13079090-13081362 REVERSE
---	245753_at	0.326173	0.229412	0.312894	0.102359	0.13714	0.107212	0.264202	0.229011	0.357195	0.229412	not assigned.unknown		(at1g35143): transposable element gene | chr1:12855008-12855133 REVERSE
AT3G56380	251709_at	0.183088	0.240697	0.48914	0.227668	0.180491	0.22628	0.377225	0.205272	0.288176	0.227668	RNA.regulation of transcription.ARR	ARR17, RR17	(at3g56380): Symbols: ARR17, RR17 | ARR17 (ARABIDOPSIS RESPONSE REGULATOR 17)	transcription regulator/ two-component response regulator | chr3:20905480-20906368 FORWARD
AT1G31630	246578_at	0.309655	0.366605	0.258128	0.160217	0.183845	0.277463	0.22596	0.162612	0.197523	0.22596	RNA.regulation of transcription.MADS box transcription factor family	AGL86	(at1g31630): Symbols: AGL86 | AGL86 (AGAMOUS-LIKE 86)	DNA binding / transcription factor | chr1:11318528-11319547 REVERSE
AT5G45570	248949_at	0.166178	0.187708	0.228669	0.261287	0.192214	0.205439	0.237199	0.277463	0.2251	0.2251	protein.degradation		(at5g45570): Ulp1 protease family protein | chr5:18472301-18475574 FORWARD
AT2G26620	245030_at	0.269828	0.240572	0.404297	0.122393	0.200992	0.223342	0.171411	0.224066	0.302606	0.224066	cell wall.degradation.pectate lyases and polygalacturonases		(at2g26620): glycoside hydrolase family 28 protein / polygalacturonase (pectinase) family protein | chr2:11325163-11326835 REVERSE
---	255392_at	0.356452	0.264955	0.365242	0.15495	0.223909	0.227455	0.137396	0.188906	0.148485	0.223909	not assigned.unknown		(at4g03680): transposable element gene | chr4:1628885-1629936 FORWARD
AT5G65330	255514_s_at	0.229239	1.43522	0.42323	0.190375	0.17998	0.206257	0.223241	0.219528	0.332015	0.223241	RNA.regulation of transcription.MADS box transcription factor family	AGL78	(at5g65330): Symbols: AGL78 | AGL78 (AGAMOUS-LIKE 78)	transcription factor | chr5:26110326-26111351 FORWARD	actin related gene or pseudogene, based on sequence divergence and lack of expression
---	259452_at	0.402984	0.269405	0.584112	0.180388	0.153441	0.210092	0.242251	0.222658	0.155038	0.222658	DNA.synthesis/chromatin structure.retrotransposon/transposase.CACTA-like transposase		(at1g44060): transposable element gene | chr1:16743177-16745699 REVERSE
AT4G38860	252965_at	0.33603	0.315307	0.391057	0.175098	0.220738	0.168352	0.317394	0.170989	0.217591	0.220738	hormone metabolism.auxin.induced-regulated-responsive-activated		(at4g38860): auxin-responsive protein, putative | chr4:18130268-18131060 FORWARD
---	255335_at	0.266548	0.220622	0.294024	0.148761	0.23706	0.131351	0.130211	0.232213	0.138505	0.220622	DNA.synthesis/chromatin structure.retrotransposon/transposase.CACTA-like transposase		(at4g04430): transposable element gene | chr4:2208776-2210863 REVERSE
---	256643_at	0.182525	0.220377	0.427181	0.28612	0.364413	0.087218	0.273099	0.208285	0.210106	0.220377	not assigned.unknown		no match
AT2G04830	263671_at	0.359639	0.184943	0.219825	0.240127	0.0911736	0.209082	0.259492	0.234929	0.203067	0.219825	protein.degradation.ubiquitin.E3.SCF.FBOX		(at2g04830): F-box family protein | chr2:1695355-1695856 FORWARD
---	263191_at	0.188155	0.171188	0.138665	0.310715	0.265006	0.219244	0.297825	0.216859	0.257642	0.219244	not assigned.unknown		no match
AT3G19780	257961_at	0.343971	0.210673	0.170334	0.251157	0.161411	0.218977	0.258878	0.341136	0.155631	0.218977	not assigned.unknown		(at3g19780): LOCATED IN: endomembrane system	CONTAINS InterPro DOMAIN/s: Protein of unknown function DUF179 (InterPro:IPR003774), Thioredoxin fold (InterPro:IPR012335), Thioredoxin-like fold (InterPro:IPR012336)
---	265653_at	0.217264	0.214772	0.325551	0.289017	0.297072	0.198302	0.212219	0.18897	0.298834	0.217264	not assigned.no ontology		(at2g13890): transposable element gene | chr2:5824324-5827812 FORWARD
AT1G65630	264631_at	0.308152	0.133897	0.271899	0.345702	0.181519	0.19223	0.215408	0.222313	0.204114	0.215408	protein.degradation.serine protease	DegP3	(at1g65630): Symbols: DegP3 | DegP3 (DegP protease 3)	catalytic/ protein binding / serine-type endopeptidase/ serine-type peptidase | chr1:24406542-24409068 REVERSE
AT1G35183	245754_at	0.270551	0.200214	0.21515	0.124434	0.276012	0.159694	0.633066	0.195767	0.443854	0.21515	not assigned.unknown		(at1g35183): unknown protein | chr1:12884438-12884590 FORWARD
---	252793_at	0.295681	0.205671	0.396144	0.0841799	0.120084	0.260081	0.214206	0.250025	0.192426	0.214206	not assigned.unknown		(at3g42250): transposable element gene | chr3:14403683-14403985 FORWARD		kinase/ protein binding | chr2:14021870-14024398 FORWARD
---	261730_s_at	0.138775	0.300256	0.408589	0.214015	0.23636	0.0833533	0.44798	0.191976	0.127346	0.214015	DNA.synthesis/chromatin structure.retrotransposon/transposase.mutator-like transposase		MULTIPLE HITS: (at1g47816,at4g04520). at1g47816: transposable element gene | chr1:17608740-17611427 REVERSE at4g04520: transposable element gene | chr4:2246161-2249105 FORWARD
AT4G36560	246248_at	0.212768	0.23635	0.256746	0.23284	0.205599	0.344187	0.171341	0.167688	0.198266	0.212768	not assigned.unknown		(at4g36560): unknown protein | chr4:17252657-17252989 FORWARD
---	257282_at	0.287018	0.209794	0.227109	0.193865	0.211027	0.282791	0.339193	0.102493	0.189264	0.211027	DNA.synthesis/chromatin structure.retrotransposon/transposase.CACTA-like transposase		(at3g29732): transposable element gene | chr3:11565143-11568987 REVERSE
AT3G52770	252003_at	0.318711	0.198821	0.156607	0.335435	0.1532	0.266434	0.162654	0.210752	0.218393	0.210752	not assigned.unknown	ZPR3	(at3g52770): Symbols: ZPR3 | ZPR3 (LITTLE ZIPPER 3)	protein binding | chr3:19557721-19559007 REVERSE
AT3G23460	258290_at	0.287279	0.155582	0.285759	0.248101	0.177438	0.210367	0.171278	0.252249	0.193825	0.210367	lipid metabolism.Phospholipid synthesis.cyclopropane-fatty-acyl-phospholipid synthase		(at3g23460): cyclopropane fatty acid synthase-related | chr3:8412319-8414319 FORWARD
---	249653_at	0.278439	0.199564	0.418635	0.165432	0.107075	0.218355	0.209349	0.313388	0.104461	0.209349	not assigned.unknown		(at5g37080): transposable element gene | chr5:14659133-14662408 FORWARD
AT2G24780	263540_at	0.489515	0.186088	0.237927	0.166532	0.356466	0.198274	0.209061	0.276685	0.161356	0.209061	not assigned.unknown		(at2g24780): unknown protein | chr2:10565622-10565946 REVERSE
---	252597_at	0.228738	0.216777	0.238117	0.262541	0.195253	0.182084	0.194606	0.180059	0.208878	0.208878	not assigned.unknown		no match		Encodes a zinc finger protein.
AT3G28870	257138_at	0.199595	0.147026	0.495892	0.418145	0.33486	0.17266	0.308656	0.208843	0.169111	0.208843	not assigned.unknown		(at3g28870): FUNCTIONS IN: molecular_function unknown	INVOLVED IN: biological_process unknown	Encodes a protein disulfide isomerase-like (PDIL) protein, a member of a multigene family within the thioredoxin (TRX) superfamily. Transcript levels for this gene are up-regulated in response to three different chemical inducers of ER stress (dithiothreitol, beta-mercaptoethanol, and tunicamycin). AtIRE1-2 does not appear to be required for this response, but the atbzip60 mutant has a diminished…
AT2G02660	267243_at	0.252305	0.196219	0.20852	0.216878	0.211126	0.113817	0.204869	0.378533	0.185661	0.20852	not assigned.unknown		(at2g02660): FUNCTIONS IN: molecular_function unknown	INVOLVED IN: biological_process unknown	Encodes KCS11, a member of the 3-ketoacyl-CoA synthase family involved in the biosynthesis of VLCFA (very long chain fatty acids).
---	246661_at	0.326057	0.136575	0.20444	0.175439	0.194116	0.209388	0.301034	0.211395	0.207228	0.207228	not assigned.unknown		(at5g35280): transposable element gene | chr5:13509622-13510530 FORWARD		Encodes a soluble epoxide hydrolase whose expression is induced by auxin and water stress.
AT1G65110	263139_at	0.137738	0.220583	0.253698	0.349034	0.133333	0.156959	0.206971	0.119226	0.224994	0.206971	protein.degradation.ubiquitin		(at1g65110): ubiquitin carboxyl-terminal hydrolase-related | chr1:24183959-24188330 REVERSE
---	246689_at	0.188212	0.204037	0.327213	0.395413	0.299633	0.166653	0.188222	0.151211	0.222835	0.204037	DNA.synthesis/chromatin structure		(at5g34460): transposable element gene | chr5:12897307-12897719 FORWARD
---	256739_s_at	0.195587	0.300693	0.514548	0.305169	0.17683	0.202639	0.173844	0.142956	0.241296	0.202639	DNA.synthesis/chromatin structure.retrotransposon/transposase.copia-like retrotransposon		MULTIPLE HITS: (at3g29460,at2g11180). at3g29460: transposable element gene | chr3:11324941-11326338 REVERSE at2g11180: transposable element gene | chr2:4442364-4445583 FORWARD		Encodes AKT1, a member of the Shaker family inward rectifying potassium channel predominantly expressed in predominantly in root hairs and root endodermis. This family includes five groups based on phylogenetic analysis (FEBS Letters (2007) 581: 2357): I (inward rectifying channel): AKT1 (AT2G26650), AKT5 (AT4G32500) and SPIK (also known as AKT6, AT2G25600)	II (inward rectifying channel): KAT1 (AT5G46240) and KAT2 (AT4G18290)	III (weakly inward rectifying channel): AKT2 (AT4G22200)	IV (regulatory subunit involved in inwardly rectifying conductance formation): KAT3 (also known as AtKC1, AT4G32650)	V (outward rectifying channel): SKOR (AT3G02850) and GORK (AT5G37500).
---	256925_at	0.161285	0.154507	0.197813	0.233461	0.227397	0.302228	0.312078	0.165714	0.202633	0.202633	not assigned.unknown		(at3g29600): transposable element gene | chr3:11407409-11408067 REVERSE
---	255375_at	0.158771	0.20246	0.0631573	0.184507	0.185873	0.208926	0.300791	0.242835	0.280577	0.20246	DNA.synthesis/chromatin structure.retrotransposon/transposase.gypsy-like retrotransposon		(at4g03780): transposable element gene | chr4:1683483-1685576 REVERSE
AT1G37010	261288_at	0.310743	0.169735	0.201938	0.343203	0.16833	0.233348	0.199273	0.188105	0.282039	0.201938	not assigned.unknown		(at1g37010): FUNCTIONS IN: molecular_function unknown	INVOLVED IN: biological_process unknown	Encodes PID2, a homolog of PID. Simultaneous disruption of PID(AT2G34650) and its 3 closest homologs (PID2/AT2G26700, WAG1/AT1G53700, and WAG2/AT3G14370) abolishes the formation of cotyledons.
---	255334_at	0.20111	0.246977	0.186762	0.329078	0.138956	0.340463	0.17949	0.263757	0.198592	0.20111	DNA.synthesis/chromatin structure		(at4g04420): transposable element gene | chr4:2200351-2203377 REVERSE		Encodes a member of the cytochrome p450 family that serves as a control point between multiple photoreceptor systems and brassinosteroid signal transduction. Involved in brassinolide metabolism. Mediates response to a variety of light signals including hypocotyl elongation and cotyledon expansion.
AT2G30925	267155_at	0.305994	0.16313	0.15356	0.156786	0.155876	0.227873	0.200661	0.305411	0.250683	0.200661	not assigned.unknown		(at2g30925): unknown protein | chr2:13161815-13161943 FORWARD
AT4G09860	255024_at	0.176447	0.200564	0.178508	0.222164	0.187805	0.179003	0.289983	0.209117	0.207393	0.200564	not assigned.unknown		(at4g09860): unknown protein | chr4:6194709-6195301 REVERSE		EXPRESSED IN: 22 plant structures	EXPRESSED DURING: 13 growth stages	CONTAINS InterPro DOMAIN/s: Methyltransferase FkbM (InterPro:IPR006342)	Has 827 Blast hits to 827 proteins in 145 species: Archae - 22	Bacteria - 329	Metazoa - 0	Fungi - 2	Plants - 28	Viruses - 2	Other Eukaryotes - 444 (source: NCBI BLink). | chr2:11343801-11345402 REVERSE
---	263309_at	0.147479	0.190085	0.0933377	0.217517	0.176458	0.279727	0.200481	0.287441	0.250001	0.200481	DNA.unspecified		(at2g10370): transposable element gene | chr2:3996636-3997650 FORWARD		Encodes a plastid heme oxygenase necessary for phytochrome chromophore biosynthesis and for coupling the expression of some nuclear genes to the functional state of the chloroplast.
---	255347_at	0.0910654	0.178764	0.194635	0.200117	0.230534	0.280384	0.233577	0.0945675	0.267497	0.200117	DNA.synthesis/chromatin structure		(at4g03810): transposable element gene | chr4:1751259-1754393 FORWARD		4 | CYCB1	4 (Cyclin B1	4)	cyclin-dependent protein kinase regulator | chr2:11401329-11403427 FORWARD
---	245469_at	0.161718	0.232865	0.151968	0.248127	0.195639	0.253485	0.320789	0.126523	0.2001	0.2001	DNA.synthesis/chromatin structure.retrotransposon/transposase.copia-like retrotransposon		MULTIPLE HITS: (at4g16010,at4g16020). at4g16010: transposable element gene | chr4:9069355-9072903 FORWARD at4g16020: transposable element gene | chr4:9075056-9078652 FORWARD
---	256167_at	0.187491	0.120595	0.17686	0.197874	0.25799	0.264862	0.220823	0.19753	0.0981656	0.19753	DNA.synthesis/chromatin structure		(at1g36830): transposable element gene | chr1:13954827-13955600 REVERSE
---	263302_at	0.231048	0.224538	0.131687	0.171673	0.197473	0.101908	0.260761	0.169152	0.217398	0.197473	not assigned.unknown		no match
---	255241_at	0.127407	0.293999	0.505578	0.155129	0.182825	0.245152	0.196255	0.170501	0.274829	0.196255	DNA.synthesis/chromatin structure.retrotransposon/transposase.gypsy-like retrotransposon		(at4g05600): transposable element gene | chr4:2916389-2917177 FORWARD
AT1G48720	256136_s_at	0.191305	0.510114	0.20226	0.187654	0.188662	0.229625	10.6751	0.14323	0.132656	0.191305	DNA.synthesis/chromatin structure.retrotransposon/transposase.copia-like retrotransposon		MULTIPLE HITS: (at1g48720,at3g59720,at1g11265,at5g13205,at1g21945,at1g58140,at1g48710,at3g61330). at1g48720: unknown protein | chr1:18018148-18018441 FORWARD at3g59720: transposable element gene | chr3:22060005-22063902 FORWARD at1g11265: transposable element gene | chr1:3781235-3785293 FORWARD at5g13205: transposable element gene | chr5:4208521-4212591 REVERSE at1g21945: transposable element gen…
AT5G49590	248617_at	0.22982	0.190769	0.157113	0.113017	0.195224	0.0797411	0.150663	0.214467	0.222602	0.190769	not assigned.unknown		(at5g49590): unknown protein | chr5:20128736-20129554 FORWARD		Encodes a plasma membrane-localized ser/thr protein kinase that is a crucial component of host response signaling required to activate the resistance responses to Botrytis and A. brassicicola infection. It is likely a negative regulator of salicylic acid accumulation and basal defense against virulent bacterial pathogens.
AT2G34120	256718_at	0.120337	0.216059	0.165301	0.193246	0.188902	0.291099	0.238042	0.120829	0.180968	0.188902	not assigned.unknown		(at2g34120): unknown protein | chr2:14405339-14405551 FORWARD
---	248444_at	0.367542	0.173713	0.242572	0.26821	0.1884	0.224389	0.111204	0.184403	0.13284	0.1884	not assigned.unknown		(at5g51320): transposable element gene | chr5:20856069-20856864 REVERSE		member of CYP712A
---	263312_at	0.219015	0.172327	0.344018	0.24639	0.127522	0.127566	0.273569	0.184701	0.183643	0.184701	DNA.unspecified		(at2g10460): transposable element gene | chr2:4027966-4030285 FORWARD
---	255213_at	0.249618	0.177319	0.170003	0.240983	0.184327	0.120364	0.193212	0.312036	0.157602	0.184327	DNA.synthesis/chromatin structure.retrotransposon/transposase.gypsy-like retrotransposon		(at4g07640): transposable element gene | chr4:4426899-4429920 FORWARD
---	252775_s_at	0.168731	0.157114	0.164055	0.201536	0.164034	0.25132	0.275734	0.183499	0.3153	0.183499	DNA.synthesis/chromatin structure.retrotransposon/transposase.CACTA-like transposase		MULTIPLE HITS: (at3g42930,at5g30545). at3g42930: transposable element gene | chr3:14998007-14999235 REVERSE at5g30545: transposable element gene | chr5:11641770-11643020 REVERSE
---	265365_at	0.180455	0.23993	0.272574	0.183164	0.233724	0.153992	0.131391	0.27351	0.128255	0.183164	DNA.synthesis/chromatin structure.retrotransposon/transposase.CACTA-like transposase		(at2g13310): transposable element gene | chr2:5524129-5526270 REVERSE
AT3G27980	256846_at	0.243676	0.125305	0.182386	0.178216	0.182731	0.233471	0.29121	0.131983	0.132989	0.182386	cell wall.pectin*esterases.PME		(at3g27980): pectinesterase family protein | chr3:10393904-10395861 FORWARD
AT1G64320	257508_at	0.334174	0.373608	0.123602	0.181002	0.172671	0.215089	0.170418	0.205108	0.147182	0.181002	cell.organisation		(at1g64320): myosin heavy chain-related | chr1:23869036-23870548 FORWARD
AT5G26900	246819_at	0.271407	0.234094	0.244086	0.138033	0.145028	0.124306	0.180546	0.240689	0.179289	0.180546	development.unspecified		(at5g26900): WD-40 repeat family protein | chr5:9463752-9465086 FORWARD
---	255326_at	0.177438	0.202673	0.409996	0.180073	0.156251	0.198989	0.177376	0.192835	0.167514	0.180073	DNA.synthesis/chromatin structure		(at4g04300): transposable element gene | chr4:2086200-2087758 REVERSE
AT3G06630	258513_at	0.103133	0.145779	0.244641	0.309503	0.152432	0.132562	0.185256	0.179953	0.197706	0.179953	protein.postranslational modification		(at3g06630): protein kinase family protein | chr3:2070388-2073800 REVERSE
AT1G61320 /// AT1G61330	257411_s_at	0.0869177	1.13717	0.459353	0.164727	0.0828813	0.177782	0.211974	0.262639	0.144766	0.177782	RNA.regulation of transcription.putative transcription regulator		MULTIPLE HITS: (at1g61330,at1g61320). at1g61330: F-box family protein | chr1:22622975-22624527 FORWARD at1g61320: FUNCTIONS IN: molecular_function unknown	INVOLVED IN: biological_process unknown
---	265746_at	0.14992	0.151832	0.218544	0.135149	0.177398	0.182393	0.24969	0.180733	0.164793	0.177398	not assigned.unknown		(at2g06630): transposable element gene | chr2:2645688-2646383 REVERSE
---	263393_at	0.170974	0.2204	0.52438	0.11036	0.176659	0.16916	0.13517	0.28511	0.252143	0.176659	not assigned.unknown		(at2g10500): transposable element gene | chr2:4044727-4045747 FORWARD
---	263682_at	0.164894	0.176657	0.0638937	0.246513	0.204481	0.218346	0.235002	0.166834	0.135451	0.176657	not assigned.unknown		(at1g26860): transposable element gene | chr1:9304982-9305800 REVERSE		Encodes a putative transcriptional regulator that is involved in the vegetative to reproductive phase transition. Expression is regulated by MIR156b. SPL activity nonautonomously inhibits initiation of new leaves at the shoot apical meristem.
AT2G31760	263464_at	0.237404	0.174852	0.120709	0.196392	0.160418	0.227988	0.140752	0.123233	0.249279	0.174852	protein.degradation.ubiquitin.E3.RING		(at2g31760): zinc finger protein-related | chr2:13508493-13510390 FORWARD		Represses photomorphogenesis and induces skotomorphogenesis in the dark. Contains a ring finger zinc-binding motif, a coiled-coil domain, and several WD-40 repeats, similar to G-beta proteins. The C-terminus has homology to TAFII80, a subunit of the TFIID component of the RNA polymerase II of Drosophila. Nuclear localization in the dark and cytoplasmic in the light.
---	246643_s_at	0.132355	0.123713	0.237689	0.0752339	0.191914	0.221463	0.0619728	0.174363	0.19169	0.174363	DNA.synthesis/chromatin structure.retrotransposon/transposase		MULTIPLE HITS: (at2g14770,at3g42730,at1g27780,at3g24390,at1g25886,at4g08880,at1g34740,at4g05280,at4g03300,at1g52020,at5g34990,at5g35643,at2g05560,at5g36860). at2g14770: transposable element gene | chr2:6330142-6334932 FORWARD at3g42730: transposable element gene | chr3:14845236-14851103 FORWARD at1g27780: transposable element gene | chr1:9677043-9682982 FORWARD at3g24390: transposable element gen…
AT2G15040	256346_s_at	0.165324	0.0916233	0.168603	0.25335	0.160725	0.327658	0.22569	0.130036	0.189266	0.168603	not assigned.disagreeing hits		MULTIPLE DISAGREEING HITS: (at2g01029,at2g01040,at1g54926,at3g30816). at2g01029: transposable element gene | chr2:28465-38652 FORWARD at2g01040: transposable element gene | chr2:65436-67139 REVERSE at1g54926: transposable element gene | chr1:20476624-20477773 REVERSE at3g30816: transposable element gene | chr3:12511659-12513384 FORWARD		LOCATED IN: cellular_component unknown	EXPRESSED IN: 25 plant structures	EXPRESSED DURING: 15 growth stages	CONTAINS InterPro DOMAIN/s: Development and cell death domain (InterPro:IPR013989), Kelch related (InterPro:IPR013089)	BEST Arabidopsis thaliana protein match is: unknown protein (TAIR:AT5G61910.3)	Has 954 Blast hits to 804 proteins in 137 species: Archae - 0	Bacteria - 69	Metazoa - 446	Fungi - 64	Plants - 191	Viruses - 0	Other Eukaryotes - 184 (source: NCBI BLink). | chr2:13959036-13962118 FORWARD
AT2G24880	257440_at	0.151319	0.304231	0.168232	0.140262	0.121523	0.176278	0.405355	0.289724	0.167876	0.168232	not assigned.no ontology		(at2g24880): self-incompatibility protein-related | chr2:10590554-10590862 REVERSE		Member of a diversely expressed predicted peptide family showing sequence similarity to tobacco Rapid Alkalinization Factor (RALF), and is believed to play an essential role in the physiology of Arabidopsis. Consists of a single exon and is characterized by a conserved C-terminal motif and N-terminal signal peptide. This gene is contained within a highly AT-rich repetitive sequence region.
---	252598_at	0.0972527	0.050892	0.167366	0.226852	0.0942649	0.334727	0.192695	0.140497	0.334961	0.167366	not assigned.unknown		(at3g45380): transposable element gene | chr3:16644521-16647172 REVERSE
---	263392_at	0.25528	0.097398	0.379605	0.106236	0.158608	0.294411	0.116971	0.248183	0.163978	0.163978	DNA.synthesis/chromatin structure.retrotransposon/transposase.CACTA-like transposase		(at2g10490): transposable element gene | chr2:4041164-4043622 FORWARD
AT1G33850 /// AT5G43640	261995_at	0.156793	0.108532	0.251902	0.126388	0.13491	0.143433	0.161938	0.148385	0.173289	0.148385	not assigned.unknown		no match		Encodes Pht1	5, a member of the Pht1 family of phosphate transporters which include: Pht1	1/At5g43350, Pht1	2/At5g43370, Pht1	3/At5g43360, Pht1	4/At2g38940, Pht1	5/At2g32830, Pht1	6/At5g43340, Pht1	7/At3g54700, Pht1	8/At1g20860, Pht1	9/At1g76430 (Plant Journal 2002, 31:341).

## Sheet: background set
AGI	Affy ID
AT3G29970	245226_at
AT5G10040	250464_at
AT1G64160	262325_at
AT2G29870 /// AT2G34390	267024_s_at
AT4G19690	254550_at
AT2G17850	264846_at
AT5G38910	249476_at
AT2G29450	266299_at
AT4G31940	253502_at
AT2G26560	245038_at
AT1G21100	261459_at
AT5G12030	250351_at
AT3G47340	252415_at
AT2G43510	260551_at
AT3G19430	258008_at
AT5G14650	250142_at
AT5G39130 /// AT5G39160 /// AT5G39190	249474_s_at
AT5G52760	248322_at
AT1G08090	260623_at
AT3G28580	256989_at
AT1G53540	260978_at
AT3G10040	258930_at
AT1G52060	265049_at
AT5G46890 /// AT5G46900	248844_s_at
AT3G02850	258629_at
AT2G30670	267573_at
AT2G33790	267457_at
AT1G72900	262381_at
AT4G31970	253505_at
AT3G28740	256589_at
AT1G26380	261021_at
AT5G52710	248319_at
AT1G19250	256012_at
AT2G39510	266965_at
AT3G23250	257919_at
AT2G46400	263783_at
AT4G37710	253060_at
AT3G11930	258727_at
AT2G30750	267565_at
AT3G27070	257810_at
AT2G19990	265586_at
AT2G26530	245041_at
AT2G29460	266267_at
AT4G37160	246229_at
AT5G40990	249333_at
AT1G64660	261957_at
AT5G35190	246652_at
AT1G69920	260406_at
AT4G10270	255807_at
AT3G28510	256593_at
AT4G08300	255127_at
AT3G46230	252515_at
AT2G22860	266799_at
AT1G76650	259879_at
AT1G35910	256319_at
AT5G12020	250296_at
AT5G43450	249125_at
AT1G65310	264157_at
AT2G44840	266821_at
AT1G72360	260451_at
AT5G18470	249983_at
AT4G37370	253046_at
AT3G28210	256576_at
AT4G33560	253298_at
AT5G47990	248727_at
AT5G05340	250798_at
AT4G12510 /// AT4G12520	254820_s_at
AT5G39110 /// AT5G39120 /// AT5G39150 /// AT5G39180	249490_s_at
AT2G02000 /// AT2G02010	265221_s_at
AT4G22690 /// AT4G22710	254331_s_at
AT2G29500	266294_at
AT2G30770	267567_at
AT5G22530	249896_at
AT3G50930	252131_at
AT1G43800	260869_at
AT1G05340	264580_at
AT1G67980	260015_at
AT1G56600	245627_at
AT1G33055	261567_at
AT3G23170	257925_at
AT1G50060	261691_at
AT3G01260	259264_at
AT3G43190	252746_at
AT2G18210	265327_at
AT1G43160	264415_at
AT1G47400	261684_at
AT5G52670	248316_at
AT1G21120	261449_at
AT1G59171	245220_at
AT4G24110	254200_at
AT4G31800	253485_at
AT5G57220	247949_at
AT5G39670	249417_at
AT1G52050	265048_at
AT3G60140	251428_at
AT5G39890	249384_at
AT5G20230	246099_at
AT2G23270	245082_at
AT1G80840	261892_at
AT3G08860	258983_at
AT2G43000	265260_at
AT1G49860	259813_at
AT1G61340	264758_at
AT5G22570	249890_at
AT1G19180	256017_at
AT5G40010	249438_at
AT5G38710	249527_at
AT5G39580	249459_at
AT3G60420	251400_at
AT5G26200	246854_at
AT1G07400 /// AT1G59860	262911_s_at
AT5G19970	246142_at
AT4G35770	253161_at
AT5G52750	248327_at
AT4G28085	253827_at
AT1G05680	263231_at
AT5G13220	250292_at
AT1G35140	245757_at
AT1G52070	265050_at
AT3G10930	256442_at
AT1G72450	260429_at
AT1G73120	262373_at
AT1G31320	257467_at
AT2G47520	245173_at
AT2G18670 /// AT2G18680	266071_at
AT1G69490	256300_at
AT5G13080	245976_at
AT3G02550	258487_at
AT5G64905	247215_at
AT5G49448 /// AT5G49450	248606_at
AT5G54370	248178_at
AT4G33070	253416_at
AT5G01740	251072_at
AT1G51840	246374_at
AT1G12090	264371_at
AT5G04340	245711_at
AT2G13810	265658_at
AT4G10500	254975_at
AT2G39040	266191_at
AT2G19970	265588_at
AT5G06730	250702_at
AT4G30140	253660_at
AT5G65300	247177_at
AT5G26270	246888_at
AT5G24770 /// AT5G24780	245928_s_at
AT2G32190 /// AT2G32210	265674_at
AT2G25510	265611_at
AT1G26240	245875_at
AT3G18250	257061_at
AT1G52560	262148_at
AT5G50260	248545_at
AT4G23260	254247_at
AT3G12510	256285_at
AT2G26400	245035_at
AT2G23170	245076_at
AT4G13290 /// AT4G13310	254767_s_at
AT2G24850	263539_at
AT1G61840	264282_at
AT2G41730	260522_x_at
AT1G69530	256299_at
AT3G62680	251226_at
AT1G07500	261065_at
AT5G04960	250801_at
AT5G37450	249617_at
AT1G14120	262608_at
AT2G30660	267572_at
AT2G02990 /// AT2G16300	266743_at
AT1G19900	255814_at
AT3G04320 /// AT3G04330	258586_s_at
AT1G52690	262128_at
AT3G26830	258277_at
AT5G47220	248794_at
AT1G26410	261006_at
AT3G22060	257264_at
AT5G05730	250738_at
AT5G42380	249197_at
---	244973_at
AT4G27450	253874_at
AT2G05530	265559_at
AT4G18170	254652_at
AT1G73600 /// AT1G73602	259842_at
AT2G41230	266364_at
AT1G19610	261135_at
AT3G21520	257540_at
AT1G20070	261247_at
AT1G80820	261899_at
AT2G02580	267267_at
AT3G48520	252368_at
AT4G00910	255648_at
AT1G66690 /// AT1G66700	256376_s_at
AT1G26250	245874_at
AT5G62520	247431_at
AT5G66985	247024_at
AT5G19890	246149_at
AT1G26390	261020_at
AT1G02920 /// AT1G02930	262119_s_at
AT1G28480	261443_at
AT5G39610	249467_at
AT3G03670	259197_at
AT2G23630	267287_at
AT3G01830	258947_at
AT4G22610	254326_at
AT2G15120 /// AT2G15220	265920_s_at
AT5G15960 /// AT5G15970	246481_s_at
AT5G48485	248684_at
AT4G28460	253796_at
AT3G54150	251884_at
AT4G14365	245329_at
AT3G01970	258975_at
AT5G39100	249495_at
AT2G26690	267612_at
AT1G52820	260150_at
AT5G59720	247691_at
---	245003_at
AT1G47600 /// AT1G51470	262427_s_at
AT1G12740	255934_at
AT4G29740	253696_at
AT1G69930	260405_at
AT2G39400	266983_at
AT5G56080	248048_at
AT5G40590	249364_at
AT3G21720	257947_at
AT1G80440	260287_at
AT5G05600	250793_at
AT2G45550	267502_at
AT3G15500	258395_at
AT5G60530	247645_at
AT2G07708	244959_s_at
AT5G66700	247052_at
AT1G74080	260394_at
AT5G44730	249015_at
AT2G47560	245171_at
AT1G66500 /// AT5G43620	256356_s_at
AT4G01430	255575_at
AT5G52680	248317_at
AT3G56980	251677_at
AT4G11190	254907_at
AT5G27420	246777_at
AT5G39050	249494_at
AT1G26730	261261_at
AT1G21130	261453_at
AT3G22910	256833_at
AT2G30550	267496_at
AT1G54970	256352_at
AT2G22880	266800_at
AT3G02840	258606_at
AT1G01560	259428_at
AT3G47480	252417_at
AT1G22880	264775_at
AT3G26460	256878_at
AT1G65500	264635_at
AT1G54050	263150_at
AT4G19720	254536_at
AT1G65570	264682_at
AT1G17380	261033_at
AT4G21830 /// AT4G21840	254385_s_at
AT2G07698	265228_s_at
AT5G02230	251028_at
AT2G29350	266292_at
AT1G50090	261690_at
AT5G52310	248337_at
AT3G55090	251824_at
AT5G41280	249295_at
AT2G32190 /// AT2G32210	265670_s_at
AT4G01870	255543_at
AT5G22555	249893_at
AT2G47950	266486_at
AT3G60470	251419_at
AT2G22590	265290_at
AT1G15640	257480_at
AT2G35980	263948_at
AT1G62280	264734_at
AT1G68880	260030_at
AT1G02450	260904_at
---	245017_at
AT5G57560	247925_at
AT4G23190	254241_at
AT3G13090	257184_at
AT3G13100	257185_at
AT4G27410	253872_at
AT1G19020	259479_at
AT4G12550	254828_at
AT5G48010	248729_at
AT5G04950	250832_at
AT4G34410	253259_at
AT4G26010	253998_at
AT5G59320	247717_at
AT4G31020	253573_at
AT3G06490	258516_at
AT5G12340	245209_at
AT4G22460	254313_at
AT1G09090	264647_at
AT1G53885 /// AT1G53903	262226_at
AT4G25810	254042_at
AT2G28780	266222_at
---	245007_at
AT3G16530	257206_at
AT4G37430	253101_at
AT1G23710	265184_at
AT3G26740	257832_at
AT1G74360	260239_at
AT3G02885	258618_at
AT4G08290	255129_at
AT1G25400	255733_at
AT2G38530	266415_at
AT1G13670	256097_at
AT4G35180	253181_at
AT1G27730	261648_at
AT3G03270	258879_at
AT5G01040 /// AT5G01050	251124_s_at
AT5G37670	249575_at
AT4G08780	255111_at
AT1G08920	264652_at
AT1G26420	261005_at
AT5G24550	249744_at
AT1G76930	264960_at
AT1G60470	264940_at
AT5G07100	250666_at
AT1G15040	260741_at
AT4G02270	255516_at
AT1G72910 /// AT1G72930	262374_s_at
AT5G53880	248186_at
AT5G56870	247954_at
AT1G06090 /// AT1G06120	260950_s_at
AT5G62330	247476_at
AT4G39770	252858_at
AT5G54300	248205_at
AT4G27400	253914_at
AT1G13420	259388_at
AT5G59490	247727_at
AT5G06720	250646_at
AT2G21640	263515_at
AT2G18800	266066_at
AT2G18050	265817_at
AT5G19110	249971_at
AT3G27220	257153_at
AT3G52780	252004_at
AT4G27652	253830_at
AT5G22270	249941_at
AT2G18690	266017_at
AT5G26920	246821_at
---	244939_at
AT5G05500	250778_at
AT5G51440	248434_at
AT5G53990	248209_at
AT1G68620	262229_at
---	244932_at
AT1G29910 /// AT1G29920 /// AT1G29930	255997_s_at
AT5G13320	250286_at
AT3G49960	252238_at
AT3G50970	252102_at
AT1G77120	264953_at
AT5G22580	249894_at
---	245005_at
AT3G60490	251420_at
AT5G64510	247293_at
AT4G00680	255632_at
AT4G29690	253684_at
AT1G47480 /// AT2G05440 /// AT2G05510	265561_s_at
AT4G37290	253044_at
AT1G73805	260046_at
---	248636_at
AT1G18570	255753_at
AT4G23700	254215_at
AT4G35190	253182_at
---	245016_at
AT3G23920	256861_at
AT2G47180	263320_at
AT1G06620	262616_at
AT4G19980	254522_at
AT4G14630	245567_at
AT4G18630	254632_at
AT5G05900	250747_at
AT3G49580	252269_at
AT1G16030	261838_at
AT1G79310	264145_at
AT1G20823	256093_at
AT1G14960	262838_at
AT3G26220	257624_at
AT4G40090	252833_at
AT4G36500	246270_at
AT1G10070	264524_at
AT2G07698	257323_at
AT5G55050	248118_at
AT1G13080	262826_at
AT5G56540	247965_at
AT5G60660	247586_at
AT3G61190	251336_at
AT5G62210	247463_at
AT3G48100	252374_at
---	245024_at
AT5G67340	246988_at
AT2G25735	266658_at
AT2G38600	266403_at
AT2G43570	260568_at
AT3G24500	258133_at
AT3G45730	252539_at
AT2G19570	265943_at
AT5G53250	248252_at
AT3G45710	252537_at
AT5G59820	247655_at
AT1G43910	259507_at
AT5G25250 /// AT5G25260	246927_s_at
AT2G35730	265796_at
AT4G39675	252882_at
AT1G52400	259640_at
AT2G02120	266141_at
AT3G48450	252364_at
AT1G67750	245196_at
---	245009_at
AT3G62260	251259_at
AT1G62510	265111_at
---	245004_at
AT5G48880	248625_at
AT3G12580	256245_at
AT5G22410	249934_at
AT2G15960	265481_at
AT3G16440	259328_at
AT5G62360	247478_at
AT1G69880	260408_at
---	245020_at
AT2G18660	266070_at
AT5G49520	248611_at
AT1G70890	262304_at
AT1G76590	259977_at
AT3G04070	258809_at
AT5G26340	246831_at
AT5G41740 /// AT5G41750	249264_s_at
AT3G47420	252414_at
AT3G57540	251644_at
---	245047_at
AT4G18280	254667_at
AT3G03190	258851_at
AT4G17030	245463_at
AT3G17690	258377_at
AT3G08770	258675_at
AT4G23680	254234_at
AT1G12080	264342_at
---	245019_at
AT5G10130	250469_at
AT5G05410	250781_at
AT5G24030	249765_at
AT1G73220	260097_at
AT4G11230	254912_at
AT1G72940	262383_at
AT4G26320	253957_at
AT1G49450	262448_at
AT2G05070 /// AT2G05100	263345_s_at
AT1G29670	259788_at
AT3G06460	258912_at
AT4G30460	253619_at
AT1G64940 /// AT1G64950 /// AT2G12190	266155_at
AT5G64900	247213_at
AT4G14060	245267_at
AT2G43620	260556_at
AT5G10695	246018_at
AT4G23180	254256_at
AT2G42250	267626_at
AT4G01390	255621_at
AT3G14620	258063_at
AT5G44130	249037_at
AT5G05270	250794_at
AT1G68530	260267_at
AT5G62280	247474_at
AT2G33830	267461_at
AT5G07680	250597_at
AT5G13200	250279_at
AT2G38250	267140_at
AT2G16890	266532_at
---	244997_at
AT1G48000	259618_at
AT2G22990	267262_at
AT2G41310	266372_at
AT1G67810	245193_at
AT3G52870	252014_at
AT4G25820	254044_at
AT3G61890	251272_at
AT2G07721	265234_at
AT3G07350	259015_at
AT1G74950	262171_at
AT2G46670 /// AT2G46790	266720_s_at
AT2G16060	263096_at
AT1G05575	263182_at
AT5G09520	250541_at
AT4G37240	246200_at
AT4G31320	253515_at
AT4G24570	254120_at
AT1G24575	265025_at
AT5G52640	248332_at
AT5G57785	247882_at
AT2G43600	260558_at
AT2G40000	267357_at
AT4G15530	245528_at
AT5G28610	255945_at
AT1G52410	259609_at
AT4G25250	254056_at
AT4G29780	253643_at
---	244970_at
AT5G14700	250149_at
AT1G55450	265075_at
AT4G19680	254534_at
AT5G10100	250467_at
AT1G49230	260753_at
AT4G27850	253837_at
AT5G04970	250802_at
AT1G76410	259982_at
AT4G18510	254644_at
AT1G73260	260101_at
AT2G43390	260535_at
AT3G60120	251456_at
AT1G74770	262217_at
AT5G43580	249101_at
AT4G02330	255524_at
AT3G63380	251176_at
AT1G12560	259525_at
---	245000_at
AT2G07711 /// ATMG00060	257338_s_at
AT1G67110	264470_at
AT5G17760	250062_at
AT1G74590	260225_at
AT5G23660	249800_at
AT4G23810	254231_at
AT5G48070	248732_at
AT3G23110 /// AT3G23120	257763_s_at
AT1G31710	246601_at
AT5G41080	249337_at
AT3G59080	251507_at
AT1G01750	261562_at
AT3G16690	258421_at
AT4G34760	253255_at
AT3G12230 /// AT3G12240	256289_s_at
---	244903_at
AT5G45670	248912_at
AT1G03820	265083_at
AT1G72920	262382_at
AT5G11070	245906_at
AT2G32150	265680_at
AT5G04370	245713_at
AT2G31945	263475_at
AT1G34760	262412_at
AT3G07050	258545_at
AT5G48430	248703_at
AT3G30720	256940_at
AT1G77520 /// AT1G77530	259758_s_at
AT5G24070	249766_at
AT5G14760	246597_at
AT2G24600	263800_at
AT2G05520	265560_at
AT2G34420 /// AT2G34430	267002_s_at
AT4G36430	246228_at
AT2G47260	260528_at
AT5G17350	250098_at
AT2G37430	266010_at
AT2G01530	266330_at
AT2G32620	267085_at
AT4G15100	245531_at
AT1G50050	261657_at
---	244933_at
AT3G57880	251563_at
AT5G57530	247871_at
AT2G23410	267137_at
AT4G12800	254790_at
AT3G23510 /// AT3G23530	258125_s_at
AT4G13420	254743_at
AT3G57020	251658_at
AT4G27670	253884_at
AT3G61060	251356_at
AT5G44110	249063_at
AT5G47450	248790_at
AT1G01070	261576_at
AT2G16005	263098_at
AT3G22840	258321_at
AT5G47980	248725_at
AT3G48510	252321_at
AT4G24780	254119_at
AT3G58190	251565_at
AT3G14560	258091_at
AT1G67870	260007_at
AT1G65680	264640_at
AT5G48000	248728_at
AT5G22630	249910_at
AT4G14390	245611_at
AT2G26740 /// AT2G26750	267607_s_at
AT4G14690	245306_at
AT3G25820 /// AT3G25830	257638_at
AT3G23730	257203_at
AT3G20470	257679_at
AT1G14040	262649_at
AT3G19680	257076_at
AT1G44050	259454_at
AT1G30700	263228_at
AT2G18140 /// AT2G18150	263063_s_at
AT5G59090	247755_at
AT5G11920	250302_at
---	245018_at
AT2G24580	263788_at
AT3G46880	252501_at
AT4G11280	254926_at
AT2G44130	267238_at
AT1G71140	259743_at
AT1G24280	264859_at
AT3G10020	258939_at
AT5G13330	250287_at
AT3G05690	258890_at
AT5G02780	250983_at
AT5G46590	248855_at
AT4G28250	253815_at
AT2G22330	264052_at
AT1G16390	262730_at
AT3G58810	251545_at
AT2G07696	265238_s_at
AT2G15890	265478_at
AT2G14560	265837_at
AT1G02640	260914_at
AT5G24660	249752_at
AT5G51750	248427_at
AT1G76240	261772_at
AT1G02850	262118_at
---	245015_at
AT5G64110	247326_at
AT4G10250	255811_at
AT5G23210	249847_at
AT4G19810	254543_at
AT3G12900	257135_at
AT1G08050	260648_at
AT5G64870	247208_at
AT4G13280	254766_at
AT1G56300	256221_at
AT2G07783	244912_at
AT2G46240	266590_at
AT2G01610	266352_at
AT2G07725	266044_s_at
AT5G58784	247781_at
AT4G12400	254839_at
---	244962_at
AT5G07010	250662_at
AT4G36010	253104_at
---	244983_at
AT5G35940	249675_at
---	266373_x_at
AT1G57630	246405_at
AT5G49630	248619_at
AT1G49570	261606_at
AT5G05250	250828_at
AT1G61500	265063_at
AT5G42830	249188_at
AT2G43550	260547_at
AT3G53150	251970_at
AT1G47960	259616_at
AT2G03720	264029_at
---	245048_at
---	245026_at
AT3G28550	257041_at
AT5G62340	247477_at
AT3G20340	257670_at
AT5G24600	249747_at
AT2G36690	265208_at
AT4G38420	252989_at
AT4G37400	253100_at
AT2G32140	265723_at
AT1G78070	262164_at
AT3G59370	251517_at
AT1G72060	256337_at
AT5G09980	250455_at
AT5G11210	250415_at
AT3G50200	252196_at
AT3G16860	256763_at
AT2G31940	263465_at
AT2G44480	267391_at
AT2G38760	266419_at
AT5G48400	248700_at
AT5G06270	250734_at
AT3G10710	258765_at
AT1G78090	260059_at
AT5G60520	247634_at
AT3G25790	257645_at
AT4G12470	254818_at
AT3G14770	256548_at
AT2G31085	266477_at
AT2G34930	267411_at
AT1G75030	259987_at
AT5G28630	246108_at
AT5G52790	248324_at
AT4G00780	255626_at
AT1G60750	264912_at
AT4G39950	252827_at
AT5G57540	247914_at
AT5G52720	248320_at
AT5G51190	248448_at
AT1G59500 /// AT4G37390	262099_s_at
---	244971_at
AT4G37800	253040_at
AT1G53440	260974_at
AT1G05240 /// AT1G05250	264567_s_at
AT5G18840	249955_at
AT4G17500	245252_at
AT2G30570	267526_at
AT2G38340	267026_at
AT4G30290	253608_at
AT1G57980 /// AT1G57990	245866_s_at
AT2G44110	267191_at
AT1G30870	265102_at
AT3G56710	246293_at
AT2G07674 /// AT2G07751	244921_s_at
AT1G49470	262396_at
AT2G12290 /// AT4G19700	266150_s_at
AT1G76080	261751_at
AT2G39700	267590_at
AT3G56400	251705_at
AT3G15650	258270_at
AT1G72140	259846_at
AT2G30140	267300_at
AT3G62740	251229_at
AT1G62980	261099_at
AT4G15340	245258_at
AT1G17180	262517_at
AT3G45070 /// AT3G45080	252605_s_at
AT1G71000	262307_at
AT5G25160	246933_at
AT5G24410	249729_at
AT5G51390	248432_at
AT1G24140	264866_at
---	254985_x_at
AT4G14130	245325_at
AT4G21390	254408_at
---	256845_x_at
AT1G72520	260399_at
AT2G27690	266246_at
---	244940_at
AT5G52390	248333_at
AT5G66170	247136_at
AT4G12330	254836_at
AT5G37260	249606_at
AT3G11370	259260_at
AT5G01380	251114_at
AT1G16530	262704_at
AT5G58010	247895_at
AT2G26150	266841_at
AT3G61630	251282_at
AT3G22570	256935_at
AT5G01820	251060_at
AT3G09940	258941_at
AT2G34600	266901_at
AT2G07734	266042_s_at
AT1G75750	262947_at
AT4G33720	253301_at
AT2G38870	266168_at
AT2G34180	267045_at
AT1G30510	261806_at
AT5G23220	249848_at
AT1G21110 /// AT1G21120	261450_s_at
AT5G65870	247109_at
AT4G33260 /// AT4G33270	253340_s_at
---	244965_at
AT1G17170	262518_at
AT4G24040	254197_at
AT1G12200	261023_at
AT2G42850	263970_at
AT1G32640	261713_at
AT1G09750	264672_at
AT3G27060	257809_at
AT3G27770	258244_at
AT2G41100	267083_at
AT1G64390	259736_at
AT1G60190	264217_at
AT5G64120	247327_at
---	244992_s_at
AT5G48570	248657_at
AT1G22990	264729_at
AT2G03090	266770_at
AT3G13950	258203_at
AT1G61820	264280_at
AT5G50200	248551_at
AT4G13195	254761_at
AT4G20520 /// AT4G20530 /// AT4G20540 /// AT4G20550 /// AT4G20560 /// AT4G20570 /// AT4G20580 /// AT4G20590 /// AT4G20600 /// AT4G20610 /// AT4G20620 /// AT4G20630 /// AT4G20640 /// AT4G20700 /// AT4G20710	254473_s_at
AT2G23910	266578_at
AT3G57010	251668_at
AT2G40330	263836_at
AT2G07707	265230_s_at
AT4G27280	253915_at
AT1G17190	262516_at
AT3G25250	257840_at
AT4G30490	253630_at
AT5G01210	251144_at
AT1G66800	256368_at
AT3G46130	252534_at
AT5G02270	251020_at
AT5G15120	250152_at
AT5G62480	247435_at
AT2G29440	266271_at
AT3G50740	252183_at
AT5G61600	247543_at
AT3G04640	258792_at
AT1G55020	256321_at
AT3G12500	256243_at
---	245006_at
AT5G19790	245966_at
AT1G18370	261660_at
AT2G43500	260540_at
---	244972_at
AT1G31770	246580_at
AT1G19380	260656_at
AT5G67390	246997_at
AT2G36650	265204_at
AT2G46600	265460_at
AT2G45170	266106_at
AT1G03700	264842_at
AT1G70290	264339_at
AT5G08640	250533_at
AT2G41850	260492_at
AT1G53990	263198_at
AT5G25140	246949_at
AT2G34490	266996_at
AT4G30470	253638_at
AT5G65600	247145_at
AT3G16350	259379_at
AT5G25810	246911_at
AT1G80380	260284_at
AT1G32970	261215_at
AT1G12900	261197_at
AT1G53830	262198_at
AT3G22120	256825_at
AT1G76640	259866_at
AT5G07460	250633_at
AT1G10370	264436_at
AT3G18450	257720_at
AT1G22890	264774_at
AT1G06570	262635_at
AT4G22590 /// AT4G22592	254321_at
AT5G45080	248979_at
AT3G49780	252234_at
AT4G33050	253414_at
AT1G31710	246602_at
AT1G21250	259561_at
---	244936_at
AT3G44940	252626_at
AT3G59930 /// AT5G33355	251438_s_at
AT1G04220	264318_at
AT1G55120	256150_at
AT3G30260	256703_at
AT1G31650	246576_at
AT1G76600	259979_at
AT1G70810	262314_at
AT3G26610	257613_at
AT2G23590 /// AT2G23600	267126_s_at
AT5G66670	247051_at
AT4G14980	245586_at
AT5G20150	246071_at
AT1G22530	261926_at
---	257345_s_at
AT4G33950	253264_at
AT5G17220	250083_at
AT1G74770	262218_at
AT3G11390	259261_at
AT2G18700	266072_at
---	245025_at
AT1G65060	261907_at
AT5G63450	247360_at
AT5G38700	249522_at
AT3G28530	256595_x_at
AT2G38750	266418_at
AT2G45180	266123_at
AT1G14550	261475_at
AT5G47950	248723_at
AT1G16400 /// AT1G16410	262717_s_at
AT3G15450	258402_at
AT3G61930	251293_at
AT5G14780	246595_at
AT5G45700	248963_at
AT3G28345	257899_at
AT4G33666	253305_at
AT4G16260	245393_at
AT1G60010	263737_at
AT1G18870	261428_at
AT2G07674	244922_s_at
AT4G02850	255450_at
AT2G21210	264014_at
---	245002_at
AT5G58900	247768_at
AT3G14660	258114_at
AT4G15630	245304_at
AT1G05880	261249_at
AT4G34580	253244_at
AT4G04990	255252_at
AT2G28160	266162_at
AT5G20830	245998_at
AT3G51240	252123_at
AT5G53588 /// AT5G53590	248243_at
AT1G30040	260023_at
AT1G33840	257473_at
AT1G63720	260243_at
AT1G73500	245731_at
AT5G22500	249895_at
AT2G41660	245113_at
AT4G17490	245250_at
AT3G26330	256875_at
AT1G22550	261924_at
AT2G18980	266941_at
AT5G47070	248821_at
AT3G27400	257735_at
AT4G11650	254889_at
AT5G22250	249928_at
AT5G17820	250059_at
AT5G24160	249775_at
---	245008_at
AT2G06050	265530_at
AT5G24570	249750_at
AT2G37540	267169_at
AT3G56880	246289_at
AT2G40230	263382_at
AT4G08770	255110_at
AT4G17215	245305_at
AT5G19550	245951_at
AT5G01980 /// AT5G49360	248622_at
AT3G63110	251154_at
AT3G02800	257536_at
AT1G72540	259921_at
AT1G55670	264545_at
AT1G30260	245776_at
AT1G08380	261746_at
AT3G23470 /// AT3G23480	257175_s_at
AT2G47550	245151_at
AT3G59900	251436_at
AT2G19590	265948_at
AT1G14540	261474_at
AT4G37790	253038_at
AT4G22780	254300_at
AT1G74310	260248_at
AT2G40750	257382_at
AT4G02800	255460_at
AT3G61400	251335_at
AT1G78290	260774_at
---	263268_at
AT5G47550	248763_at
AT5G47000	248822_at
AT2G25460	265618_at
AT1G49750	261598_at
AT3G59940	251443_at
AT1G68360	260484_at
AT4G30280	253628_at
AT4G33790	253309_at
AT3G20590 /// AT3G20600	257083_s_at
AT2G41090	267076_at
---	245023_at
AT1G66090	256526_at
AT1G48930	260758_at
AT3G14370	258367_at
AT3G46270	252510_at
AT1G21520 /// AT1G21525	260919_at
AT4G29340	253725_at
AT3G02120	258859_at
AT3G17609	258349_at
AT2G46650	266326_at
AT2G47190	260581_at
AT5G40850	249325_at
AT3G47960	252377_at
AT1G70170	264716_at
AT1G30840	264497_at
AT3G04720	258791_at
AT1G11080	260475_at
AT1G09415	264507_at
AT5G42200	249234_at
AT3G62010	251296_at
---	245050_at
AT5G61420	247549_at
AT3G04000	258815_at
AT5G63130	247393_at
AT2G45760	257363_at
AT3G26510	257615_at
AT1G69890	260411_at
AT5G20250	246114_at
AT5G48110	248736_at
AT2G16365	263556_at
AT1G13600	256131_at
AT5G44400	249046_at
AT1G19530	260668_at
AT1G78960	264137_at
AT5G44020	249073_at
AT5G09710 /// AT5G09720	250489_s_at
AT1G24320	264861_at
AT1G35260	259548_at
AT2G22850	266798_at
AT4G11050	254962_at
AT2G20560	263374_at
AT2G02680	267240_at
AT3G48360	252367_at
AT1G73540	245777_at
AT4G29700	253697_at
AT2G42840	263979_at
AT5G67430	246992_at
AT3G54770	251857_at
AT4G25960	254034_at
AT5G62920	247406_at
AT4G34138	253281_at
AT5G66280	247094_at
AT4G25300 /// AT4G25310	254053_s_at
AT1G80340	260300_at
AT1G09070	264655_at
AT1G55430	265124_at
---	244996_at
AT4G33220	253372_at
AT1G05560	263184_at
AT1G66160	256522_at
AT3G48920	252340_at
AT1G32350	260706_at
AT3G46110	252533_at
AT1G29020	262743_at
AT4G13250	254764_at
AT1G21400 /// AT5G34780	260900_s_at
AT1G04040	265042_at
AT4G28110	253851_at
AT3G13650	256781_at
AT3G20660	256697_at
AT4G04620	255283_at
AT1G10140	264467_at
AT1G78820 /// AT1G78830	264279_s_at
AT3G52430	252060_at
AT1G56680	245674_at
AT1G63180	259694_at
---	245010_at
AT2G32660	267548_at
AT1G06820 /// AT1G67090 /// AT2G44010 /// AT4G32620 /// AT4G36870 /// AT4G37510 /// AT5G38410 /// AT5G38420 /// AT5G38430 /// AT5G42010	264474_s_at
AT3G04030	258807_at
AT4G22950	254286_at
AT5G17700	250045_at
AT1G01190	261574_at
---	244929_at
AT4G05100	255250_at
AT2G42610	263498_at
AT1G13090	262780_at
AT2G15830	265539_at
AT5G17650	246440_at
AT2G36220	263931_at
AT5G66640	247071_at
AT4G18250	254660_at
AT1G52240	257504_at
AT3G07540	259021_at
AT1G23205	264898_at
AT3G45970	252563_at
AT3G60270	251401_at
AT2G26500	245044_at
AT2G37470	265960_at
AT3G25130	257815_at
AT1G77450	259705_at
AT5G56320	247991_at
AT5G46710	248870_at
AT4G31840	253480_at
AT2G39050	266170_at
AT4G32300	253476_at
AT3G50190	252195_at
AT2G32270	266336_at
AT5G55520	248057_at
AT2G46220	266583_at
---	244995_at
AT2G21900	263893_at
AT1G69150 /// AT3G43890	259369_s_at
AT5G58070	247851_at
AT4G26120	254014_at
AT1G28370	261470_at
AT2G38470	267028_at
AT1G72830	262378_at
AT2G38540	266421_at
AT2G28950	266790_at
AT3G58550	251531_at
AT5G19875	246125_at
AT3G26550	257617_at
AT5G65140	247228_at
AT4G39830	252862_at
AT2G39180	267013_at
AT4G01250	255568_at
AT3G44990	252607_at
AT2G38465	267036_at
AT5G59220	247723_at
---	245013_at
AT2G25000	263536_at
AT5G54960	248138_at
AT1G14890	262844_at
AT4G25200	254059_at
AT5G64410	247284_at
AT1G64405	259735_at
AT5G17860	250054_at
AT5G13870	250214_at
AT3G09390	259008_at
AT2G20750	265443_at
AT1G75780	262978_at
AT3G24160 /// AT4G09890	255028_at
---	244938_at
AT3G07720	259228_at
AT3G55980	251745_at
AT5G54270	248151_at
AT4G15290	245546_at
AT4G30320	253613_at
AT1G61370	264756_at
AT1G22985	264726_at
AT1G67970	259992_at
AT2G39220	267012_at
AT1G59740	262912_at
AT1G13300	259365_at
AT3G14530 /// AT3G14550	258121_s_at
AT2G07675	263502_s_at
AT1G32940	261240_at
---	244998_at
AT3G45300	252570_at
AT4G23400	254239_at
AT1G48690	256137_at
AT5G50010 /// AT5G50011 /// AT5G50012	248559_at
AT4G38680	252957_at
---	244935_at
AT2G27080	266316_at
AT1G22330	255962_at
AT2G25160	264404_at
AT3G19580	257022_at
AT1G66760	256324_at
AT4G15370	245553_at
AT5G15830	246522_at
AT1G66880	256366_at
AT3G14440	257280_at
AT1G62300	264746_at
AT1G04770	261177_at
AT1G18970	259481_at
AT1G32920	261193_at
AT2G41480	267101_at
AT3G15760	258275_at
AT2G37820	266083_at
AT3G04120 /// AT3G14060	258209_at
AT3G45960	252557_at
AT1G13260	259364_at
AT3G61390	251334_at
AT3G16370	259375_at
AT1G31580	256497_at
AT2G25450	265615_at
AT1G05700	263232_at
---	244967_at
AT1G17990 /// AT1G18020	255895_at
AT5G06510	250688_at
AT5G54490	248164_at
AT3G24520	258139_at
AT2G21560	263545_at
AT2G19800	266693_at
AT2G02950	266745_at
AT1G72200	259854_at
AT3G24310	257163_at
AT5G07330	250624_at
AT4G20830 /// AT4G20840	254432_at
AT1G76680 /// AT1G76690	259875_s_at
AT4G07820	255160_at
AT2G40610	255822_at
AT4G27654	253832_at
AT2G47270	260527_at
AT5G23010	249866_at
---	244944_s_at
AT1G05300	264574_at
AT5G67400	246991_at
AT5G64000	247314_at
AT5G58770	247780_at
AT1G19960	261221_at
AT2G48140	262317_at
AT5G23350 /// AT5G23360	249823_s_at
AT3G49790	252250_at
AT4G33110 /// AT4G33120	253362_s_at
AT4G00670	255689_at
AT5G45110	248981_at
AT5G22920	249862_at
AT1G80180	262049_at
AT5G67160	247038_at
AT2G43670	260611_at
AT4G12500	254819_at
AT3G60160 /// AT3G60970	251457_s_at
AT5G24120	249769_at
AT2G07723	244951_s_at
AT1G16370	262756_at
AT5G51550	248419_at
AT5G15600	246540_at
AT1G35250	257512_at
AT4G02075	255511_at
AT2G27830	266259_at
AT1G28190	245662_at
AT1G58420	245840_at
AT1G55780	264543_at
AT2G46680	266327_at
AT4G01450	255578_at
AT2G43590	260560_at
AT2G30360	255872_at
AT3G55150	251832_at
AT3G56230	251723_at
AT3G26300	256870_at
AT4G23800	254233_at
AT1G19050	259466_at
---	245014_at
ATMG00070	244943_at
AT5G61590	247540_at
AT3G17700	258351_at
AT3G51740	252078_at
AT1G32100	245792_at
AT5G38980	249482_at
AT1G65690	262930_at
AT4G25760	254037_at
AT5G25980 /// AT5G26000	246880_s_at
---	266112_x_at
AT2G25900	266656_at
AT4G15300	245547_at
AT3G10080	258938_at
AT4G28290	253814_at
AT2G07716	244928_s_at
AT3G27950	256847_at
AT3G44720	252652_at
AT1G11530	261821_at
AT1G60730	264929_at
AT1G17340	261060_at
AT3G46700	252488_at
AT4G37750	253010_at
AT3G61640	251281_at
AT5G44920	249033_at
AT3G16920	257896_at
AT3G58980 /// AT3G58990	251524_at
AT1G13430 /// AT2G14920	266584_s_at
AT1G22500	261927_at
AT5G07580	250582_at
AT3G51450	252114_at
AT4G39940	252870_at
AT3G26450	256880_at
AT2G39370	266974_at
AT5G43520	249097_at
AT5G54470	248160_at
AT5G57480	247912_at
AT3G51720	252077_at
AT5G42900	249174_at
AT4G22010	254363_at
AT5G02260	250992_at
AT3G06780	258501_at
---	257333_at
AT2G06850	266215_at
AT3G14850	256600_at
AT4G27830	253841_at
AT3G22540	256926_at
AT2G20670	265387_at
AT4G34950	253215_at
AT5G67030	247025_at
AT2G34910	267409_at
AT3G45680	252594_at
AT1G64780	262883_at
AT4G26790	253946_at
AT5G25610	246908_at
AT5G10210	250472_at
AT1G31060	265159_at
AT3G24290 /// AT3G24300	257162_s_at
AT5G38020	249567_at
AT4G23493	254263_at
AT5G15948 /// AT5G15950	246490_at
AT1G48510	261298_at
AT5G26260	246825_at
AT2G41800	260553_at
AT5G64040	247320_at
AT5G61820	247488_at
AT4G31500	253534_at
AT1G30760	264527_at
AT3G48460	252363_at
AT3G07380 /// AT3G60990 /// AT5G48190	259011_s_at
AT1G61520	265033_at
AT5G48450	248704_at
AT1G03090	263118_at
AT4G04540 /// AT4G04570	255344_s_at
AT5G66460	247097_at
AT1G06350 /// AT1G06360	259391_s_at
AT5G18240	250031_at
AT1G11545	261825_at
AT3G53960	251916_at
AT3G50640	252172_at
AT5G19140	249922_at
AT3G10450	258923_at
AT1G08500	261745_at
AT2G02250	266176_at
AT5G51460	248404_at
AT4G21870	254384_at
AT5G01320 /// AT5G01330	251112_s_at
AT2G19310	267336_at
AT3G55700	251761_at
AT1G55940	260599_at
AT3G55120	251827_at
AT4G30420	253618_at
AT1G04680	264611_at
AT3G47620	252425_at
AT4G30270	253666_at
AT1G54740	264238_at
AT3G15770	258262_at
AT4G16146	245319_at
AT4G38600	252948_at
AT1G16260	262705_at
AT5G49780	248570_at
AT4G04890	255277_at
AT1G10470	263236_at
AT1G58150	246393_at
AT1G73780	260067_at
AT3G02910	258609_at
AT5G09290	245932_at
AT4G12480	254805_at
AT4G26080	253994_at
AT3G17790	258158_at
AT3G52740	252010_at
AT5G02020	251039_at
AT4G24340 /// AT4G24350	254163_s_at
AT3G18130	258155_at
AT5G14730	246584_at
AT5G14180	250199_at
AT5G05390	250770_at
AT1G25560	255742_at
AT5G19240	249918_at
AT1G79160	264130_at
AT1G26820	263689_at
AT5G10180	250475_at
AT4G33550	253344_at
AT4G04840	255298_at
---	244975_at
AT1G79150	264118_at
AT1G19520	260670_at
AT5G16010	246488_at
AT1G50740	246631_at
AT1G51760 /// AT1G51780	256178_s_at
AT5G54940	248146_at
AT5G24313	249756_at
AT2G36120	263285_at
AT1G03870	265066_at
AT1G04380 /// AT3G10520	258920_at
AT5G64080	247268_at
---	263769_at
AT3G15680	258222_at
AT4G35060	253172_at
AT3G46940	252442_at
AT1G02730	262109_at
AT5G10580	250438_at
AT4G37180	246215_at
AT5G38900	249481_at
AT1G33030	261216_at
AT1G04610	264598_at
AT4G22870 /// AT4G22880	254283_s_at
AT1G14185 /// AT1G14190	262655_s_at
AT5G17990	250014_at
AT4G31950	253503_at
AT1G73480	245734_at
AT4G15390	245555_at
AT1G79320	264144_at
AT4G40070	252834_at
AT3G43960	252692_at
AT5G38930 /// AT5G38940	249477_s_at
AT2G38940 /// AT3G54700	266184_s_at
AT4G22212	254361_at
AT2G02930 /// AT4G02520	266746_s_at
AT1G07880	261460_at
AT2G30520	267517_at
AT3G29780	256563_at
AT1G29270	260883_at
AT3G17860	258189_at
AT5G07440	250580_at
AT4G33730	253353_at
AT2G23050	257353_at
AT1G48500	261297_at
AT3G08720	258682_at
AT3G52070	252036_at
AT1G20440	259570_at
AT5G19730	245965_at
AT5G15890	246534_at
AT5G11790	250337_at
AT1G57590	246403_at
AT4G23670	254225_at
AT1G44970	260941_at
AT1G14780	262887_at
AT2G41970	267582_at
AT5G07570	250605_at
AT1G69040	257516_at
AT4G34990	253219_at
AT2G24762	263318_at
AT1G28260	245659_at
AT2G38400	267035_at
AT5G25930	246858_at
AT1G10360	264435_at
AT5G10230	250474_at
AT4G39030	252921_at
AT3G19710	257021_at
AT1G68740	262231_at
AT1G78110	257502_at
AT3G16770	258434_at
AT1G78020	262162_at
AT5G37990	249599_at
AT4G27657	253859_at
AT5G49480	248607_at
AT1G30530	261804_at
AT3G16150	258338_at
AT2G24270	265998_at
AT1G70850	262260_at
AT3G61470 /// AT5G28450	251325_s_at
AT1G36640	256499_at
AT2G43480	260539_at
AT1G76180	261749_at
AT4G34710	253203_at
AT4G27260	253908_at
AT4G36670	246238_at
AT3G47800	252387_at
AT3G52840	251996_at
AT1G15380	262603_at
AT5G47740	248770_at
AT1G62540	265122_at
AT2G28400	265276_at
AT2G07674	244923_s_at
AT3G29240	257745_at
AT5G58670	247794_at
AT3G21560	258167_at
AT3G18170	258143_at
AT3G49760	252232_at
AT1G32060	255720_at
AT4G35200	253179_at
AT3G54580	251842_at
AT2G16630	265411_at
AT5G35735	249719_at
AT1G55510	265070_at
AT5G10300	250483_at
AT4G33660	253302_at
AT3G53540	251946_at
AT5G13930	250207_at
AT5G54770	248128_at
AT4G28750	253738_at
AT4G39330	252943_at
AT1G02810	262105_at
AT5G61440	247524_at
AT3G62760	251231_at
AT5G09800	250493_at
AT5G40390	249411_at
AT3G51280	252148_at
AT5G45460 /// AT5G45470	248941_s_at
AT2G22240	263433_at
AT3G50950	252126_at
AT3G05900	258736_at
AT3G23510 /// AT3G23530	257176_s_at
AT5G08050	250563_at
AT3G21680	258178_at
AT4G22910	254284_at
AT1G43790	260867_at
AT2G14440 /// AT2G14510	257387_s_at
AT1G14280	261480_at
AT1G44030	259455_x_at
AT1G70420	264314_at
AT3G16240	258054_at
AT4G30790	253588_at
AT5G05940	250756_at
AT1G04180	264323_at
AT1G01470	259426_at
AT1G08650	264783_at
AT4G32860	253400_at
AT1G76800	259871_at
AT5G40780	249346_at
AT3G25820 /// AT3G25830	256994_s_at
AT2G26040	266895_at
AT4G01970	255550_at
AT4G20320	254490_at
AT3G26590	257314_at
AT3G46720	252490_at
AT2G25625	265913_at
AT1G44110	245739_at
AT2G04025	263481_at
AT2G07731	244953_s_at
AT4G28703	253737_at
AT4G01680	255538_at
AT4G27350	253919_at
AT1G74500	260230_at
AT1G21140	261448_at
AT5G06320	250676_at
AT1G42970 /// AT5G22300	249942_at
AT1G08590	264804_at
AT5G40170	249393_at
AT1G63750	260296_at
AT2G47540	245172_at
AT1G12110	264348_at
AT1G71040	259752_at
AT1G76070	261748_at
AT2G24980	263552_x_at
AT1G64590	261956_at
AT4G01700	255595_at
AT5G37940 /// AT5G38000	249600_s_at
AT3G25190	257823_at
AT5G17980	250070_at
AT2G22360	264002_at
AT3G19990	256624_at
AT2G32510	267058_at
AT1G63450	261550_at
AT4G11780	254888_at
AT2G42760	263972_at
AT1G69480	256296_at
AT1G74710	262177_at
AT4G11210	254909_at
AT5G39520	249454_at
AT1G58340	256024_at
AT1G34355	259930_at
AT3G50010	252240_at
AT1G66440	256360_at
AT1G11330	262507_at
AT2G39980	267337_at
AT5G06570	250680_at
AT4G09100	255074_at
AT3G20015	256626_at
AT5G14580	250196_at
AT4G15480	245560_at
AT5G14120	250217_at
AT3G10525	258919_at
AT3G29810	245228_at
AT5G20885	246135_at
AT5G50740	248527_at
AT5G52050	248392_at
AT3G45700	252536_at
AT2G16270	263607_at
---	244977_at
AT4G03440 /// AT4G03460	255405_s_at
AT5G07990	250558_at
AT2G40080	267364_at
AT2G15880	265536_at
AT5G66690	247059_at
AT4G18010	254707_at
AT5G23750	249797_at
AT1G22330	255969_at
AT2G07751	244920_s_at
AT4G18610	254631_at
AT1G23120	264887_at
AT3G29250	257774_at
AT2G22510	263998_at
AT1G34460 /// AT5G06150	261159_s_at
AT5G48850	248676_at
AT5G54040	248183_at
AT4G22070	254347_at
AT2G01150	265740_at
AT3G10120	258935_at
AT5G03860	250868_at
AT2G26440	245052_at
AT1G19540	260662_at
AT5G44550	249061_at
AT1G06160	260783_at
AT1G61890	264289_at
AT1G58360	256022_at
AT2G41640	245119_at
AT3G22930	256839_at
AT4G03210	255433_at
AT1G44350	245244_at
AT5G07080	250664_at
AT1G67330	264998_at
AT4G26780	253949_at
AT5G26310	246826_at
AT2G37360	266006_at
AT2G43160	266436_at
AT4G26270	253987_at
AT3G53650	251952_at
AT5G57340	247903_at
AT3G51860	246302_at
AT3G02640	258480_at
AT1G61930	264287_at
AT4G29020	253754_at
AT4G37060 /// AT4G37070	246252_s_at
AT4G23496	254240_at
AT4G02770	255457_at
AT4G17260	245324_at
AT3G26420 /// AT3G26430	256869_at
AT5G23020	249867_at
AT4G09990	255005_at
AT3G10870	258769_at
AT1G33790	262001_at
AT3G02480	258498_at
AT5G49270	248652_at
AT2G31180	266469_at
AT3G44260	252679_at
AT1G21680	262505_at
AT2G13360	263350_at
AT2G38860	266167_at
AT4G19160	254561_at
AT2G32020	265668_at
AT2G29480	266269_at
AT1G69260	260357_at
AT3G16780	258410_at
AT4G11370	254922_at
AT4G01140	255608_at
AT1G20450	259516_at
AT1G74940	262170_at
AT1G18590	255773_at
AT4G27520	253875_at
AT3G55890 /// AT3G55910	251766_at
AT5G23840	249814_at
AT3G23190	257924_at
AT2G17280	264907_at
AT3G17998 /// AT3G18000	258217_at
AT1G61550	265062_at
AT1G15010	260744_at
AT2G14210	263295_at
AT1G25460	255730_at
AT5G59780	247696_at
AT3G10190	259143_at
AT5G08380	246055_at
AT1G54890	256349_at
AT5G64310	247279_at
AT2G15480	265499_at
AT5G42650	249208_at
AT4G21620	254372_at
AT2G07722	266014_s_at
AT5G43040	249186_at
AT5G62680	247440_at
AT4G37310	253052_at
AT5G58690	247775_at
AT4G19120	254563_at
AT5G37500	249619_at
AT1G23740	265182_at
AT3G13470	256983_at
AT5G02810	250971_at
AT2G34790	267414_at
AT3G55840	251774_at
AT4G14680	245254_at
AT3G52110	252089_at
AT3G12110	256275_at
AT4G23880	254178_at
AT1G36060	263194_at
AT5G46180	248879_at
AT3G44630	252648_at
AT1G20700	256081_at
AT1G79680	261394_at
AT3G45720	252538_at
AT3G25730	257643_at
AT3G07600	259251_at
AT1G79410	262935_at
AT5G23820	249817_at
AT5G14930	246600_at
AT3G14190	257005_at
AT1G17840	255889_at
AT2G02020	265253_at
AT4G03500	255377_at
AT3G03870 /// AT3G09260	259340_at
AT1G08560	264802_at
AT2G45050	266125_at
AT5G66815	247070_at
AT1G18250	256125_at
AT4G15120	245363_at
AT3G50170	252190_at
AT1G32870	261192_at
AT2G39530	266967_at
AT3G50260	252214_at
AT1G63090	259685_at
AT5G11160	250413_at
AT3G54070	251934_at
AT5G67080	247026_at
AT1G30370	256306_at
---	244904_at
AT2G46420	263787_at
AT1G55240	259653_at
AT1G20590 /// AT1G20610	259563_s_at
AT4G37010	246197_at
AT4G27560 /// AT4G27570	253879_s_at
AT5G22860	249860_at
AT1G73620	260077_at
AT1G28600	262745_at
AT5G03260	250958_at
AT1G16850	256114_at
AT5G25090	246920_at
AT1G36180	256459_at
AT3G44700	252651_at
AT5G42500 /// AT5G42510	249195_s_at
AT4G27720	253891_at
AT2G25810	266649_at
AT5G43180	249136_at
AT4G14020	245385_at
AT2G30130	267276_at
AT3G58120	251575_at
AT1G13340	259410_at
AT5G16590	250102_at
AT1G61810	264433_at
AT3G45330	252596_at
AT3G22740	258322_at
AT3G44860 /// AT3G44870	246340_s_at
AT1G72970	262376_at
AT2G43100	266395_at
---	256265_at
AT4G17340	245399_at
AT5G53370	248263_at
AT5G04200	245697_at
AT5G37550	249622_at
AT1G12780	261211_at
AT1G73630	260076_at
AT2G42360	265853_at
AT1G48320	262237_at
AT5G52810	248330_at
AT3G47040	252447_at
AT3G30415	265370_s_at
AT3G18560	256799_at
AT4G28150	253813_at
AT3G55740	251752_at
AT2G14960	266611_at
AT2G45210	245136_at
AT5G16250	246505_at
AT1G68690	262228_at
AT3G08940	258993_at
AT4G28040	253829_at
AT2G28270	265543_at
AT5G59550	247708_at
AT5G56100	248050_at
AT4G31910	253483_at
AT3G45210	252619_at
AT2G48080	265766_at
AT3G22800	258342_at
---	252631_s_at
AT5G42800	249215_at
AT3G54890	251814_at
AT1G02220	264148_at
AT2G23770	267289_at
AT5G01520	251084_at
AT3G62150	251248_at
AT3G62020	251297_at
AT3G60690	251342_at
AT3G01175	259316_at
AT2G38790	266396_at
AT1G19190	256039_at
AT3G26650	257807_at
AT3G55890	251743_at
AT5G65320	247179_at
AT3G50820	252130_at
AT1G24807 /// AT1G24909 /// AT1G25083 /// AT1G25155 /// AT1G25220 /// AT5G57890	247864_s_at
AT1G10990	260472_at
AT5G59730	247693_at
AT4G36220	253088_at
AT4G39800	252863_at
AT1G32960	261242_at
AT3G46900	252502_at
AT3G46280	252511_at
AT1G02310	259442_at
AT4G21990	254343_at
AT3G49160	252300_at
AT5G41670	249266_at
AT5G50800	248467_at
AT5G45440 /// AT5G45490	248943_s_at
AT4G19030	254606_at
AT2G40880	245096_at
AT1G78340	260803_at
AT1G64910	262863_at
AT1G71695	261518_at
AT4G11480	254898_at
AT4G04610	255284_at
AT4G21850	254387_at
AT2G28570	264082_at
AT1G55200	259656_at
AT4G38660	252954_at
AT3G18200	258145_at
AT3G43800	252712_at
AT2G47400	260529_at
AT1G78370	260745_at
AT3G10340	259149_at
AT1G28330	245668_at
AT1G53680	259964_at
AT5G58750	247778_at
AT3G59480	251491_at
AT4G14695	245571_at
AT3G26820 /// AT3G26840	258259_s_at
AT1G73080 /// AT1G73090	262360_at
AT2G34610	266900_at
AT5G46110	248886_at
AT5G03570	250952_at
AT1G70410	264313_at
AT3G05400	259133_at
AT2G07676	263503_s_at
AT4G14270	245602_at
AT3G49190	252302_at
AT1G65510	264680_at
AT5G19800	245967_at
AT5G36710 /// AT5G36800	249659_s_at
AT3G19200	257026_at
AT2G04050	263402_at
AT2G46590	265448_at
AT4G25630	254080_at
AT2G46150	266596_at
AT1G55810	264561_at
AT3G58540	251535_at
AT1G01720	261564_at
AT2G22190	263452_at
AT1G55390	256162_at
AT2G43535	260549_at
---	261234_x_at
AT5G26010	246868_at
AT1G02430 /// AT1G02440	259447_s_at
AT4G31875	253454_at
AT3G57950	251612_at
AT4G36180	253078_at
---	244966_at
AT3G02875	258610_at
AT4G11310 /// AT4G11320	254915_s_at
AT3G59350	251494_at
AT2G18550	265983_at
AT1G59540	262081_at
AT1G17140	262538_at
AT4G12730	254785_at
AT5G48290	248715_at
AT1G43650	260812_at
AT2G46750	266712_at
AT3G54420	251895_at
AT2G39310	266988_at
AT1G23030	264770_at
AT4G24130	254201_at
AT5G24290	249790_at
AT5G46050	248932_at
AT2G39730	245061_at
AT2G28720	263412_at
AT1G79150	264131_at
AT3G23800	257197_at
AT3G20110	257143_at
AT2G27500	265648_at
AT1G20950	262806_at
AT2G01900	263596_at
AT4G03100	255410_at
AT5G51310	248443_at
AT2G03760	264042_at
AT5G44820	254521_at
AT5G43350 /// AT5G43370	249152_s_at
AT5G66590	247074_at
AT4G38060	253022_at
AT1G71880	260143_at
AT2G47010	266738_at
AT1G63940	260325_at
AT3G12820	257689_at
AT5G15290	250165_at
AT3G59700	251479_at
---	258307_x_at
AT1G25230	245637_at
AT5G02350	251044_at
AT4G08950	255064_at
AT1G11670	262813_at
AT2G38090	267141_at
AT2G36950	263866_at
AT3G06500	258507_at
AT3G07770	259248_at
AT4G32190	253425_at
AT1G18330 /// AT3G10113	261663_at
AT2G29670	266617_at
AT1G14480	261476_at
AT1G59660	262124_at
AT1G73640	260074_at
AT5G52020	248400_at
AT4G38410	252988_at
AT1G52200	259841_at
AT3G03130	258867_at
AT2G35940	263956_at
AT4G16920	245454_at
AT3G47050	252448_at
AT1G66180	256525_at
AT2G34500	266995_at
AT2G07699 /// AT2G07741	266012_s_at
AT5G48410	248701_at
AT5G45340	248964_at
AT1G76890	256332_at
AT1G51680	256186_at
AT4G04960	255280_at
AT1G18100	256073_at
AT2G29130	266783_at
AT1G01770	261558_at
AT2G48130	262349_at
AT1G11580	261826_at
AT4G25850 /// AT4G25860	254028_s_at
AT5G45380	248970_at
AT5G23400	249832_at
AT1G04240	263656_at
AT1G15550	261768_at
AT1G21210	259557_at
AT1G33750	261985_at
AT2G38080	267094_at
AT5G05440	250777_at
AT3G47470	252430_at
AT3G20160	257117_at
AT2G04480	263850_at
---	252634_x_at
AT3G18690	257751_at
AT4G34560	253243_at
AT1G53430	260975_at
AT1G55110	256149_at
AT3G12540	256283_at
AT3G16470	259383_at
AT5G04760	250858_at
AT3G31415 /// AT3G32030	256560_s_at
AT1G30990	265155_at
AT2G30040	266832_at
AT1G69230	260353_at
AT2G44380	267385_at
AT1G03400	264843_at
AT4G24380	254158_at
AT3G10910 /// AT3G10912	258757_at
AT1G23140	264893_at
AT4G09030	255080_at
AT4G25790	254025_at
AT4G02810	255448_at
AT5G66230	247134_at
AT5G11110	245904_at
AT1G11960	264389_at
AT5G38540 /// AT5G38550	249516_s_at
AT1G12950	261199_at
AT3G53980	251928_at
AT5G47910	248719_at
AT5G08250	250576_at
AT2G18480	265922_at
AT5G55970	248040_at
AT2G47890	266514_at
AT1G77330	246390_at
AT3G22370	258452_at
AT1G74670	260221_at
AT2G15620	265475_at
AT1G06000	260955_at
AT5G19530	245947_at
AT3G18080	258151_at
AT1G64170	262324_at
AT5G40730	249375_at
AT1G62570	265119_at
AT3G51350	252152_at
AT1G10400	264457_at
AT3G06020	258560_at
AT1G05650 /// AT1G05660	263229_s_at
AT3G28540	256596_at
AT5G44610	249009_at
AT1G21050	261456_at
AT5G40020	249439_at
AT3G06390	258905_at
AT2G18370	265334_at
AT4G10310	255812_at
AT2G35930	263935_at
AT2G45890	266913_at
AT1G51920	246370_at
---	244946_at
AT3G45780	252543_at
AT1G56660	245677_at
AT1G72250	259851_at
AT3G09550 /// AT3G21055	256979_at
AT3G24670	256900_at
AT3G06850	258527_at
AT4G26760	253947_at
AT2G37750	267178_at
AT2G29490	266290_at
AT4G13340	254770_at
AT1G53180	260639_at
AT2G43290	266447_at
AT3G21550	258183_at
AT1G75830	262679_at
AT1G67100	264469_at
AT2G01430	266346_at
AT2G28690	263436_at
AT3G02020 /// AT5G14060	258977_s_at
AT3G59400	251519_at
AT4G33150	253373_at
AT3G53160	251971_at
AT1G72070	256340_at
AT5G49620	248618_at
AT5G15180	250157_at
AT4G28270	253806_at
AT5G07150	250640_at
AT5G67420	246996_at
AT1G23750	265183_at
AT5G08020	250560_at
AT1G17830 /// AT3G20300	255900_at
AT1G17750	259400_at
AT3G04530	258570_at
AT4G24960	254085_at
AT1G14240	262659_at
AT4G31730	253510_at
AT4G38810	252915_at
AT4G18950	254605_at
AT3G27473	258028_at
AT3G25760 /// AT3G25770	257641_s_at
AT3G45840	252547_at
---	255197_x_at
AT5G11650	250335_at
AT1G28130	259596_at
AT1G23850	263032_at
AT4G25700	254020_at
AT1G08430	257481_at
AT5G19600	245912_at
AT3G62930	251195_at
AT4G34230	253277_at
AT5G64890	247205_at
AT3G21690	258179_at
AT3G45640 /// AT3G45650 /// AT4G15180	252592_at
AT1G13930	262609_at
AT1G64760 /// AT2G19440	267335_s_at
AT1G72890	262366_at
AT1G15570	261765_at
AT3G18830	257805_at
AT5G10390	250434_at
AT5G15130	250153_at
AT2G41010	267069_at
AT1G12880	261212_at
AT4G36880	246250_at
AT4G18430	254673_at
AT2G07727	266045_s_at
AT1G51890	246368_at
AT5G44460	249055_at
AT3G14940	257217_at
AT1G13750	256100_at
AT4G28410	253822_at
AT5G60490	247638_at
AT1G11210	262452_at
AT5G02540	251013_at
AT1G48750	256145_at
AT4G36710	246230_at
AT4G25560	245234_at
AT1G66140	256528_at
AT3G25640	256759_at
AT3G20630	257085_at
[truncated: 20,747 more rows]

## Sheet: Hub genes in shoots 
AGI	Gene Symbol	TAIR Link	Cis-element map from Stress Responsive TranscrIption Factor DB	Tissue-Expression	Description TAIR10	Targets Of
Hub
AT1G80840	WRKY40	TAIR10	STIFDB	e-FP Browser Link	Pathogen-induced transcription factor. Binds W-box sequences in vitro. Forms protein complexes with itself and with WRKY40 and WRKY60. Coexpression with WRKY18 or WRKY60 made plants more susceptible to both P. syringae and B. cinerea. WRKY18, WRKY40, and WRKY60 have partially redundant roles in response to the hemibiotrophic bacterial pathogen Pseudomonas syringae and the necrotrophic fungal path…	At1g24260(SEPALLATA3), At5g13790(AGL15)
Partenrs of WRKY40						TTGAC	TTGAT
AT1G72520	LIPOXYGENASE 4 (LOX4)	TAIR10	STIFDB	e-FP Browser Link	PLAT/LH2 domain-containing lipoxygenase family protein; FUNCTIONS IN: oxidoreductase activity, acting on single donors with incorporation of molecular oxygen, incorporation of two atoms of oxygen, lipoxygenase activity, iron ion binding, metal ion binding; INVOLVED IN: growth, jasmonic acid biosynthetic process, response to wounding, defense response; LOCATED IN: chloroplast; EXPRESSED IN: 17 pla…	-331…-327; -140…-136
AT1G76650	CALMODULIN-LIKE 38 (CML38)	TAIR10	STIFDB	e-FP Browser Link	calmodulin-like 38 (CML38); FUNCTIONS IN: calcium ion binding; INVOLVED IN: response to wounding; LOCATED IN: plasma membrane; EXPRESSED IN: 19 plant structures; EXPRESSED DURING: 12 growth stages; CONTAINS InterPro DOMAIN/s: EF-Hand 1, calcium-binding site (InterPro:IPR018247), EF-HAND 2 (InterPro:IPR018249), Calcium-binding EF-hand (InterPro:IPR002048), EF-hand-like domain (InterPro:IPR011992);…	-204 …-200; -345..-341
AT2G38470	WRKY DNA-BINDING PROTEIN 33 (WRKY33)	TAIR10	STIFDB	e-FP Browser Link	Member of the plant WRKY transcription factor family. Regulates the antagonistic relationship between defense pathways mediating responses to P. syringae and necrotrophic fungal pathogens. Located in nucleus. Involved in response to various abiotic stresses - especially salt stress.		-338…-334
AT4G20850	TRIPEPTIDYL PEPTIDASE II (TPP2)	TAIR10	STIFDB	e-FP Browser Link	Tripeptidyl Peptidase II. Ser protease that assembles into a large oligomeric complex containing two proteins of 153 and 142 kD that are derived from a single TPP2 gene, with the smaller version missing part of the C-terminal end. Not essential, based on the lack of phenotype of a T-DNA disruption mutant.	-112…-108; -40…-36
AT4G29780		TAIR10	STIFDB	e-FP Browser Link	unknown protein; BEST Arabidopsis thaliana protein match is: unknown protein (TAIR:AT5G12010.1); Has 945 Blast hits to 944 proteins in 87 species: Archae - 0; Bacteria - 0; Metazoa - 519; Fungi - 43; Plants - 365; Viruses - 0; Other Eukaryotes - 18 (source: NCBI BLink).	-361...-357	-140…-136
AT5G20230	BLUE-COPPER-BINDING PROTEIN (BCB)	TAIR10	STIFDB	e-FP Browser Link	Al-stress-induced gene	-140…-136	-220…-216
AT5G47220	ETHYLENE RESPONSIVE ELEMENT BINDING FACTOR 2 (ERF2)	TAIR10	STIFDB	e-FP Browser Link	Encodes a member of the ERF (ethylene response factor) subfamily B-3 of ERF/AP2 transcription factor family (ATERF-2). The protein contains one AP2 domain. Functions as activator of GCC box?dependent transcription. Positive regulator of JA-responsive defense genes and resistance to F. oxysporum and enhances JA inhibition of root elongation.	-209…-205
Hub
AT2G28400	?	TAIR10	STIFDB	e-FP Browser Link	Protein of unknown function, DUF584; CONTAINS InterPro DOMAIN/s: Protein of unknown function DUF584 (InterPro:IPR007608); BEST Arabidopsis thaliana protein match is: Protein of unknown function, DUF584 (TAIR:AT3G45210.1); Has 318 Blast hits to 318 proteins in 20 species: Archae - 0; Bacteria - 0; Metazoa - 0; Fungi - 0; Plants - 318; Viruses - 0; Other Eukaryotes - 0 (source: NCBI BLink).
Partners of AT2G28400
AT5G52750		TAIR10	STIFDB	e-FP Browser Link	Heavy metal transport/detoxification superfamily protein ; FUNCTIONS IN: metal ion binding; INVOLVED IN: metal ion transport; LOCATED IN: cellular_component unknown; EXPRESSED IN: 20 plant structures; EXPRESSED DURING: 12 growth stages; CONTAINS InterPro DOMAIN/s: Heavy metal transport/detoxification protein (InterPro:IPR006121); BEST Arabidopsis thaliana protein match is: Copper transport protei…
AT4G01870		TAIR10	STIFDB	e-FP Browser Link	tolB protein-related; FUNCTIONS IN: molecular_function unknown; INVOLVED IN: response to cyclopentenone; LOCATED IN: membrane; EXPRESSED IN: 22 plant structures; EXPRESSED DURING: 13 growth stages; CONTAINS InterPro DOMAIN/s: WD40-like Beta Propeller (InterPro:IPR011659), Peptidase S9B, dipeptidylpeptidase IV N-terminal (InterPro:IPR002469), Six-bladed beta-propeller, TolB-like (InterPro:IPR01104…
AT1G05340		TAIR10	STIFDB	e-FP Browser Link	unknown protein; FUNCTIONS IN: molecular_function unknown; INVOLVED IN: biological_process unknown; LOCATED IN: chloroplast; EXPRESSED IN: 14 plant structures; EXPRESSED DURING: 7 growth stages; BEST Arabidopsis thaliana protein match is: unknown protein (TAIR:AT2G32210.1); Has 189 Blast hits to 189 proteins in 27 species: Archae - 0; Bacteria - 0; Metazoa - 0; Fungi - 21; Plants - 168; Viruses -…
AT1G19180	JASMONATE-ZIM-DOMAIN PROTEIN 1 (JAZ1)	TAIR10	STIFDB	e-FP Browser Link	JAZ1 is a nuclear-localized protein involved in jasmonate signaling. JAZ1 transcript levels rise in response to a jasmonate stimulus. JAZ1 can interact with the COI1 F-box subunit of an SCF E3 ubiquitin ligase in a yeast-two-hybrid assay only in the presence of jasmonate-isoleucine (JA-ILE) or coronatine. Application of jasmonate methyl ester to Arabidopsis roots reduces the levels of a JAZ1:GUS …	(TIFY10A);JASMONATE-ZIM-DOMAIN PROTEIN 1 (JAZ1)
AT4G27410	RESPONSIVE TO DESICCATION 26 (RD26)	TAIR10	STIFDB	e-FP Browser Link	Encodes a NAC transcription factor induced in response to dessication. It is localized to the nucleus and acts as a transcriptional activator in ABA-mediated dehydration response.	RESPONSIVE TO DESICCATION 26 (RD26)
AT2G30360	SOS3-INTERACTING PROTEIN 4 (SIP4)	TAIR10	STIFDB	e-FP Browser Link	Encodes a SOS2-like protein kinase that is a member of the CBL-interacting protein kinase family.Loss of function mutants show a decrease in sensitivity to high pH.Phosphorylates AHA2, a plasma membrane H+ ATPase.This phosphorylation appears to regulate the activity of the proton transporter.	CBL-INTERACTING PROTEIN KINASE 11 (CIPK11);SNF1-RELATED PROTEIN KINASE 3.22 (SNRK3.22);SOS3-INTERACTING PROTEIN 4 (SIP4);PROTEIN KINASE SOS2-LIKE 5 (PKS5)

## Sheet: Hub genes in roots
AGI	Gene Symbol	TAIR Link	Cis-element map from Stress Responsive TranscrIption Factor DB	Tissue-Expression	Description TAIR10	Targets Of
Hub
AT2G46400	WRKY46	TAIR10	STIFDB	e-FP Browser Link	member of WRKY Transcription Factor; Group III	WRKY DNA-BINDING PROTEIN 46 (WRKY46)	WRKY DNA-BINDING PROTEIN 46 (WRKY46);WRKY DNA-BINDING PROTEIN 46 (ATWRKY46)
Partenrs of WRKY46
AT5G52760		TAIR10	STIFDB	e-FP Browser Link	Copper transport protein family; BEST Arabidopsis thaliana protein match is: Heavy metal transport/detoxification superfamily protein (TAIR:AT5G52750.1); Has 1807 Blast hits to 1807 proteins in 277 species: Archae - 0; Bacteria - 0; Metazoa - 736; Fungi - 347; Plants - 385; Viruses - 0; Other Eukaryotes - 339 (source: NCBI BLink).
AT3G50930	BCS1	TAIR10	STIFDB	e-FP Browser Link	cytochrome BC1 synthesis (BCS1); FUNCTIONS IN: nucleoside-triphosphatase activity, ATPase activity, nucleotide binding, ATP binding; LOCATED IN: mitochondrion; EXPRESSED IN: 24 plant structures; EXPRESSED DURING: 13 growth stages; CONTAINS InterPro DOMAIN/s: ATPase, AAA-type, core (InterPro:IPR003959), ATPase, AAA+ type, core (InterPro:IPR003593), ATPase, AAA-type, conserved site (InterPro:IPR003…	CYTOCHROME BC1 SYNTHESIS (BCS1)	CYTOCHROME BC1 SYNTHESIS (BCS1)
AT2G44840	ERF13	TAIR10	STIFDB	e-FP Browser Link	encodes a member of the ERF (ethylene response factor) subfamily B-3 of ERF/AP2 transcription factor family. The protein contains one AP2 domain. There are 18 members in this subfamily including ATERF-1, ATERF-2, AND ATERF-5.	ETHYLENE-RESPONSIVE ELEMENT BINDING FACTOR 13 (ERF13)	ETHYLENE-RESPONSIVE ELEMENT BINDING FACTOR 13 (ATERF13);ETHYLENE-RESPONSIVE ELEMENT BINDING FACTOR 13 (ERF13); (EREBP)
AT4G31800	WRKY18	TAIR10	STIFDB	e-FP Browser Link	Pathogen-induced transcription factor. Binds W-box sequences in vitro. Forms protein complexes with itself and with WRKY40 and WRKY60. Constitutive expression of WRKY18 enhanced resistance to P. syringae, but its coexpression with WRKY40 or WRKY60 made plants more susceptible to both P. syringae and B. cinerea. WRKY18, WRKY40, and WRKY60 have partially redundant roles in response to the hemibiotr…	WRKY DNA-BINDING PROTEIN 18 (WRKY18)	WRKY DNA-BINDING PROTEIN 18 (WRKY18);ARABIDOPSIS THALIANA WRKY DNA-BINDING PROTEIN 18 (ATWRKY18)
AT3G23250	MYB15	TAIR10	STIFDB	e-FP Browser Link	Member of the R2R3 factor gene family.	MYB DOMAIN PROTEIN 15 (MYB15)	MYB DOMAIN PROTEIN 15 (MYB15);MYB DOMAIN PROTEIN 15 (ATMYB15); (ATY19)
Hub
AT1G26380		TAIR10	STIFDB	e-FP Browser Link	FAD-binding Berberine family protein; FUNCTIONS IN: electron carrier activity, oxidoreductase activity, FAD binding, catalytic activity; LOCATED IN: endomembrane system; EXPRESSED IN: 9 plant structures; EXPRESSED DURING: LP.06 six leaves visible, LP.04 four leaves visible, 4 anthesis, LP.08 eight leaves visible; CONTAINS InterPro DOMAIN/s: FAD-binding, type 2 (InterPro:IPR016166), Berberine/berb…
Partenrs of FAD-binding Berberine fam. Protein
AT2G23270		TAIR10	STIFDB	e-FP Browser Link	unknown protein; FUNCTIONS IN: molecular_function unknown; INVOLVED IN: biological_process unknown; LOCATED IN: endomembrane system; EXPRESSED IN: stem, sperm cell, root, stamen; EXPRESSED DURING: 4 anthesis; BEST Arabidopsis thaliana protein match is: unknown protein (TAIR:AT4G37290.1); Has 36 Blast hits to 35 proteins in 6 species: Archae - 0; Bacteria - 0; Metazoa - 0; Fungi - 0; Plants - 36; …
AT2G30750	CYP71A12	TAIR10	STIFDB	e-FP Browser Link	putative cytochrome P450	CYTOCHROME P450, FAMILY 71, SUBFAMILY A, POLYPEPTIDE 12 (CYP71A12)	CYTOCHROME P450, FAMILY 71, SUBFAMILY A, POLYPEPTIDE 12 (CYP71A12)
AT2G26560	PLA2A	TAIR10	STIFDB	e-FP Browser Link	Encodes a lipid acyl hydrolase with wide substrate specificity that accumulates upon infection by fungal and bacterial pathogens. Protein is localized in the cytoplasm in healthy leaves, and in membranes in infected cells. Plays a role in cell death and differentially affects the accumulation of oxylipins. Contributes to resistance to virus.	PHOSPHOLIPASE A 2A (PLA2A)	PHOSPHOLIPASE A 2A (PLA IIA);PHOSPHOLIPASE A 2A (PLA2A);PATATIN-LIKE PROTEIN 2 (PLP2);PHOSPHOLIPASE A 2A (PLP2)
AT5G40990	GLIP1	TAIR10	STIFDB	e-FP Browser Link	Component of plant resistance. Contains lipase signature motif and GDSL domain. Directly interferes with the fungal infection process by acting on fungal cell walls through its action as a antimicrobial compound. Critical component for both local and systemic resistance responses in the incompatible interaction with Alternaria brassicicola in the ethylene-dependent pathway.	GDSL LIPASE 1 (GLIP1)	GDSL LIPASE 1 (GLIP1)
AT5G57220	CYP81F2	TAIR10	STIFDB	e-FP Browser Link	member of CYP81F, involved in glucosinolate metabolism. Mutants had impaired resistance to fungi.	CYTOCHROME P450, FAMILY 81, SUBFAMILY F, POLYPEPTIDE 2 (CYP81F2)	CYTOCHROME P450, FAMILY 81, SUBFAMILY F, POLYPEPTIDE 2 (CYP81F2)
Hub
AT5G10040	?	TAIR10	STIFDB	e-FP Browser Link	unknown protein; BEST Arabidopsis thaliana protein match is: unknown protein (TAIR:AT5G65207.1); Has 1807 Blast hits to 1807 proteins in 277 species: Archae - 0; Bacteria - 0; Metazoa - 736; Fungi - 347; Plants - 385; Viruses - 0; Other Eukaryotes - 339 (source: NCBI BLink).
Partenrs of AT5G10040
AT2G17850		TAIR10	STIFDB	e-FP Browser Link	Rhodanese/Cell cycle control phosphatase superfamily protein; FUNCTIONS IN: molecular_function unknown; INVOLVED IN: aging; LOCATED IN: endomembrane system; EXPRESSED IN: 9 plant structures; EXPRESSED DURING: 9 growth stages; CONTAINS InterPro DOMAIN/s: Rhodanese-like (InterPro:IPR001763); BEST Arabidopsis thaliana protein match is: sulfurtransferase 18 (TAIR:AT5G66170.3); Has 3123 Blast hits to …
AT3G43190	SUS4	TAIR10	STIFDB	e-FP Browser Link	Encodes a protein with sucrose synthase activity (SUS4).	SUCROSE SYNTHASE 4 (SUS4)	SUCROSE SYNTHASE 4 (SUS4);ARABIDOPSIS THALIANA SUCROSE SYNTHASE 4 (ATSUS4)
AT3G29970		TAIR10	STIFDB	e-FP Browser Link	B12D protein; FUNCTIONS IN: molecular_function unknown; INVOLVED IN: biological_process unknown; LOCATED IN: endomembrane system; EXPRESSED IN: 8 plant structures; EXPRESSED DURING: F mature embryo stage, 4 leaf senescence stage, petal differentiation and expansion stage, E expanded cotyledon stage, D bilateral stage; CONTAINS InterPro DOMAIN/s: B12D (InterPro:IPR010530); BEST Arabidopsis thalian…
AT3G11930		TAIR10	STIFDB	e-FP Browser Link	Adenine nucleotide alpha hydrolases-like superfamily protein; FUNCTIONS IN: molecular_function unknown; INVOLVED IN: response to stress; LOCATED IN: cellular_component unknown; EXPRESSED IN: 18 plant structures; EXPRESSED DURING: 9 growth stages; CONTAINS InterPro DOMAIN/s: UspA (InterPro:IPR006016), Rossmann-like alpha/beta/alpha sandwich fold (InterPro:IPR014729), Universal stress protein A (In…
